# Supplementary material for: Decoding the genomic landscape of chromatin-associated biomolecular condensates
Source: Nat Commun. 2024 Aug 13;15:6952. doi: 10.1038/s41467-024-51426-2 (PMC11322608; doi:10.1038/s41467-024-51426-2)
Supplement: Supplementary file 4 — Supplementary Data 1 [file 41467_2024_51426_MOESM4_ESM.xlsx]

## Sheet: Sheet1
Supplementary Data 1. Known chromatin-associated biomolecular condensates.
Name	Representative components	Reference
Cajal body	COIL, RNA	Shevtsov et al. Nature Cell Biology (2020)
Canonical BAF condensate	ARID1A, ARID1B, SMARCA4, SMARCA2, DPF2, SS18	Patil et al. Cell (2023)
CEBPA condensate	CEBPA	Christou-Kent et al. Cell Reports (2023)
Constitutive heterochromatin	CBX5, CBX1, SUV39H1, TRIM28, MECP2	Larson et al. Nature (2017), Wang et al. Molecular Cell (2019), Li et al. Nature (2020)
CTCF cluster	CTCF, RYBP	Hansen et al. Nature Chemical Biology (2019), Wei et al. Cell Research (2022)
DNA repair compartment	TP53BP1	Kilic et al. EMBO Journal (2019)
DNA replication cluster	ORC, CDC6, CDT1	Parker et al. Elife (2019)
EP300 condensate	EP300, RELA, SOX2, BRD4	Ma et al. Molecular Cell (2021)
FC/DFC condensate	SLERT, DDX21	Wu et al. Science (2021)
H2B ubiquitination condensate	BRE1, LGE1	Gallego et al. Nature (2020)
Histone locus body	NPAT, RNA	Shevtsov et al. Nature Cell Biology (2020)
MegaTrans enhancers	GATA3, FOXA1, ESR1, RARA	Nair et al. Nature Structural & Molecular Biology (2019)
MLL1-NCP	ASH2L, DPY30	Lee et al. Nature Communications (2021)
MLL4-associated condensate	KMT2D	Fasciani et al. Nature Genetics (2020)
Nucleolus	NPM1, rRNA	Riback et al. Nature (2020)
NUP98-HOXA9 condensate	NUP98, HOXA9	Ahn et al. Nature (2021)
Polycomb bodies	CBX2, RNF2, BMI1, PHC1	Plys et al. Genes & Development (2019), Eeftens et al. Nature Communications (2021)
PPARG condensate	PPARG, RXRA	Li et al. Cell Discovery (2022)
SAFB condensate	SAFB, MajSAT	Huo et al. Molecular Cell (2020)
Signaling factors cluster	CTNNB1, SMAD3, STAT3, MED1	Zamudio et al. Molecular Cell (2019)
Splicing condensate	SRSF2, Pol II	Guo et al. Nature (2019)
SS18 cluster	SS18, SMARCA4, DPF2, BRD9	Kuang et al. Nature Communications (2021)
Super elongation complex	MLLT1, AFF4, CCNT1, CDK9, ELL2	Guo et al. Science Advances (2020)
Super-enhancer	Mediator, BRD4, Pol II, OCT4	Sabari et al. Science (2018), Cho et al. Science (2018), Boija et al. Cell (2018)
Supramolecular complexe	Xist, SPEN, PCGF5, CELF1, CIZ1	Markaki et al. Cell (2021)
TAZ condensate	TAZ, TEAD4	Lu et al. Nature Cell Biology (2020)
TDG condensate	TDG	Deckard et al. Nucleic Acids Research (2021)
Transcriptional activation condensate	MED1, SPT6, CTR9	Lyons et al. Cell (2023)
Transcriptional condensate	PSPC1, Pol II	Guo et al. Nature (2019), Henninger et al. Cell (2021), Shao et al. Nature Chemical Biology (2021)
UTX condensate	KDM6A, KMT2D, EP300	Shi et al. Nature (2021)
YAP nuclear condensate	YAP, TEAD1, TAZ	Cai et al. Nature Cell Biology (2019)
YY1 condensate	YY1, EP300	Wang et al. Nucleic Acids Research (2022)
ZMYND8 cluster	ZMYND8, RELA, KDM1A	Jia et al. Nature Communications (2021)
