# Supplementary material for: Decoding the genomic landscape of chromatin-associated biomolecular condensates
Source: Nat Commun. 2024 Aug 13;15:6952. doi: 10.1038/s41467-024-51426-2 (PMC11322608; doi:10.1038/s41467-024-51426-2)
Supplement: Supplementary file 5 — Supplementary Data 2 [file 41467_2024_51426_MOESM5_ESM.xlsx]

## Sheet: Dataset
Supplementary Data 2.Qualified ChIP-seq datasets.
CAP	Cell Type	Label	Uniprot ID
AEBP2	mESC	mESC_GSM2192644_AEBP2	Q9Z248
AFF3	mESC	mESC_GSM2286873_AFF3	P51827
AFF4	mESC	mESC_GSM749810_AFF4	Q9ESC8
ASH2L	mESC	mESC_GSM1258240_ASH2L	Q91X20
ATF7IP	mESC	mESC_GSM656526_ATF7IP	Q7TT18
ATRX	mESC	mESC_GSM1372576_ATRX	Q61687
BAZ1A	mESC	mESC_GSM2111666_BAZ1A	O88379
BAZ1B	mESC	mESC_GSM2111734_BAZ1B	Q9Z277
BCL3	mESC	mESC_GSM1721764_BCL3	Q9Z2F6
BRD2	mESC	mESC_GSM1659404_BRD2	Q7JJ13
BRD4	mESC	mESC_GSM2037256_BRD4	Q9ESU6
CAPG	mESC	mESC_GSM824842_CAPG	P24452
CBFA2T2	mESC	mESC_GSM1842787_CBFA2T2	O70374
CBX2	mESC	mESC_GSM1657389_CBX2	P30658
CBX3	mESC	mESC_GSM1081158_CBX3	P23198
CBX5	mESC	mESC_GSM1584767_CBX5	Q61686
CBX7	mESC	mESC_GSM2356586_CBX7	Q8VDS3
CDC73	mESC	mESC_GSM2299074_CDC73	Q8JZM7
CDK7	mESC	mESC_GSM1463942_CDK7	Q03147
CDK8	mESC	mESC_GSM1082346_CDK8	Q8R3L8
CDK9	mESC	mESC_GSM1082347_CDK9	Q99J95
CHD4	mESC	mESC_GSM1499118_CHD4	Q6PDQ2
CHRM2	mESC	mESC_GSM1436059_CHRM2	Q9ERZ4
CTNNB1	mESC	mESC_GSM1065519_CTNNB1	Q02248
CXXC1	mESC	mESC_GSM2454339_CXXC1	Q9CWW7
DAXX	mESC	mESC_GSM1429920_DAXX	O35613
DDX21	mESC	mESC_GSM1693793_DDX21	Q9JIK5
DGCR8	mESC	mESC_GSM2389983_DGCR8	Q9EQM6
DNMT3A	mESC	mESC_GSM1382258_DNMT3A	O88508
DNMT3B	mESC	mESC_GSM1873388_DNMT3B	O88509
DPF2	mESC	mESC_GSM2808654_DPF2	Q61103
DPPA2	mESC	mESC_GSM1400980_DPPA2	Q9CWH0
DPY30	mESC	mESC_GSM651192_DPY30	Q99LT0
DROSHA	mESC	mESC_GSM2389982_DROSHA	Q5HZJ0
EED	mESC	mESC_GSM2746092_EED	Q921E6
EHMT2	mESC	mESC_GSM1215219_EHMT2	Q9Z148
ELL	mESC	mESC_GSM851691_ELL	O08856
ELL3	mESC	mESC_GSM935891_ELL3	Q80VR2
EP300	mESC	mESC_GSM2417169_EP300	B2RWS6
EP400	mESC	mESC_GSM1650013_EP400	Q8CHI8
ESRRB	mESC	mESC_GSM2417188_ESRRB	Q61539
EZH2	mESC	mESC_GSM1199183_EZH2	Q61188
FGFR1	mESC	mESC_GSM1603268_FGFR1	P16092
GATA4	mESC	mESC_GSM1015514_GATA4	Q08369
GTF2B	mESC	mESC_GSM1816096_GTF2B	P62915
HCFC1	mESC	mESC_GSM1003799_HCFC1	Q61191
HDAC1	mESC	mESC_GSM1335482_HDAC1	O09106
HDAC2	mESC	mESC_GSM687279_HDAC2	P70288
HEXIM1	mESC	mESC_GSM1693794_HEXIM1	Q8R409
HEY1	mESC	mESC_GSM1486064_HEY1	Q9WV93
HIRA	mESC	mESC_GSM1207789_HIRA	Q61666
HNRNPL	mESC	mESC_GSM1534644_HNRNPL	Q8R081
JARID2	mESC	mESC_GSM1340604_JARID2	Q62315
JUN	mESC	mESC_GSM1587320_JUN	P05627
KAT2B	mESC	mESC_GSM1654728_KAT2B	Q9JHD1
KAT5	mESC	mESC_GSM1706504_KAT5	Q8CHK4
KAT8	mESC	mESC_GSM915228_KAT8	Q9D1P2
KDM1A	mESC	mESC_GSM687282_KDM1A	Q6ZQ88
KDM2A	mESC	mESC_GSM462291_KDM2A	P59997
KDM4A	mESC	mESC_GSM2143305_KDM4A	Q8BW72
KDM4B	mESC	mESC_GSM1058995_KDM4B	Q91VY5
KDM5A	mESC	mESC_GSM700784_KDM5A	Q3UXZ9
KDM5B	mESC	mESC_GSM1282126_KDM5B	Q80Y84
KDM5C	mESC	mESC_GSM859660_KDM5C	P41230
KDM6A	mESC	mESC_GSM2756667_KDM6A	O70546
KDM6B	mESC	mESC_GSM1207793_KDM6B	Q5NCY0
KLF4	mESC	mESC_GSM1208217_KLF4	Q60793
KLF5	mESC	mESC_GSM1208218_KLF5	Q9Z0Z7
KMT2D	mESC	mESC_GSM2588408_KMT2D	Q6PDK2
LBR	mESC	mESC_GSM699167_LBR	Q3U9G9
LEO1	mESC	mESC_GSM2299072_LEO1	Q5XJE5
LMO2	mESC	mESC_GSM2665578_LMO2	P25801
MAFK	mESC	mESC_GSM1003809_MAFK	Q61827
MAPK8	mESC	mESC_GSM632036_MAPK8	Q91Y86
MAX	mESC	mESC_GSM1171650_MAX	P28574
MBD3	mESC	mESC_GSM2264181_MBD3	Q9Z2D8
MED1	mESC	mESC_GSM1439566_MED1	Q925J9
MED12	mESC	mESC_GSM560345_MED12	A2AGH6
METTL3	mESC	mESC_GSM2424701_METTL3	Q8C3P7
MORC3	mESC	mESC_GSM2070525_MORC3	F7BJB9
MSL1	mESC	mESC_GSM1300939_MSL1	Q6PDM1
MSL2	mESC	mESC_GSM1251949_MSL2	Q69ZF8
MYCN	mESC	mESC_GSM288357_MYCN	P03966
NANOG	mESC	mESC_GSM2123560_NANOG	Q80Z64
NCAPD3	mESC	mESC_GSM824840_NCAPD3	Q6ZQK0
NCOA3	mESC	mESC_GSM915092_NCOA3	O09000
NFYA	mESC	mESC_GSM1370111_NFYA	P23708
NFYB	mESC	mESC_GSM1370112_NFYB	P63139
NFYC	mESC	mESC_GSM1370113_NFYC	P70353
NIPBL	mESC	mESC_GSM560350_NIPBL	Q6KCD5
NONO	mESC	mESC_GSM1893472_NONO	Q99K48
NR5A2	mESC	mESC_GSM470523_NR5A2	P45448
NRF1	mESC	mESC_GSM1891642_NRF1	Q61985
NSL1	mESC	mESC_GSM1300940_NSL1	Q80TG1
OGT	mESC	mESC_GSM957084_OGT	Q8CGY8
OTX2	mESC	mESC_GSM1355157_OTX2	P80206
PAF1	mESC	mESC_GSM1894007_PAF1	Q8K2T8
PARP1	mESC	mESC_GSM1910639_PARP1	P11103
PCGF2	mESC	mESC_GSM1917299_PCGF2	P23798
PHF19	mESC	mESC_GSM1020086_PHF19	Q9CXG9
PHF5A	mESC	mESC_GSM2299080_PHF5A	P83870
PHRF1	mESC	mESC_GSM2111713_PHRF1	A6H619
PKNOX1	mESC	mESC_GSM1545025_PKNOX1	O70477
POU5F1	mESC	mESC_GSM1355155_POU5F1	P20263
PRDM15	mESC	mESC_GSM1900990_PRDM15	E9Q8T2
PRDM4	mESC	mESC_GSM1176677_PRDM4	Q80V63
PWP1	mESC	mESC_GSM1436143_PWP1	Q99LL5
RAD21	mESC	mESC_GSM2870307_RAD21	Q61550
RAD23B	mESC	mESC_GSM1563242_RAD23B	P54728
RBBP5	mESC	mESC_GSM849935_RBBP5	Q8BX09
REST	mESC	mESC_GSM687285_REST	Q8VIG1
RNF2	mESC	mESC_GSM1272795_RNF2	Q9CQJ4
RUVBL2	mESC	mESC_GSM2111719_RUVBL2	Q9WTM5
RXRA	mESC	mESC_GSM1603269_RXRA	P28700
RYBP	mESC	mESC_GSM2038451_RYBP	Q8CCI5
SALL4	mESC	mESC_GSM2065700_SALL4	Q8BX22
SAP18	mESC	mESC_GSM2111721_SAP18	O55128
SETDB1	mESC	mESC_GSM440256_SETDB1	O88974
SIN3A	mESC	mESC_GSM611196_SIN3A	Q60520
SMARCA4	mESC	mESC_GSM2808676_SMARCA4	Q3TKT4
SMARCA5	mESC	mESC_GSM2111725_SMARCA5	Q91ZW3
SMARCAD1	mESC	mESC_GSM2425393_SMARCAD1	Q04692
SMC3	mESC	mESC_GSM2111722_SMC3	Q9CW03
SMYD5	mESC	mESC_GSM2467345_SMYD5	Q3TYX3
SOX17	mESC	mESC_GSM1059856_SOX17	Q61473
SOX2	mESC	mESC_GSM2417143_SOX2	P48432
SRSF1	mESC	mESC_GSM2111728_SRSF1	Q6PDM2
SRSF2	mESC	mESC_GSM2111729_SRSF2	Q62093
SS18	mESC	mESC_GSM2521510_SS18	Q62280
STAG1	mESC	mESC_GSM937541_STAG1	Q9D3E6
STAG2	mESC	mESC_GSM937542_STAG2	O35638
STAT3	mESC	mESC_GSM288353_STAT3	P42227
SUZ12	mESC	mESC_GSM1399511_SUZ12	Q80U70
TAF1	mESC	mESC_GSM881344_TAF1	Q80UV9
TBP	mESC	mESC_GSM1816104_TBP	P29037
TCF7L1	mESC	mESC_GSM307142_TCF7L1	Q9Z1J1
TDG	mESC	mESC_GSM1341311_TDG	P56581
TET1	mESC	mESC_GSM611192_TET1	Q3URK3
TFCP2	mESC	mESC_GSM288350_TFCP2	Q9ERA0
TGIF1	mESC	mESC_GSM1335481_TGIF1	P70284
THAP11	mESC	mESC_GSM1246868_THAP11	Q9JJD0
TMPRSS4	mESC	mESC_GSM824836_TMPRSS4	Q8VCA5
TP53	mESC	mESC_GSM647224_TP53	P02340
TRIM28	mESC	mESC_GSM2339526_TRIM28	Q62318
USP16	mESC	mESC_GSM1277672_USP16	Q99LG0
USP7	mESC	mESC_GSM2281271_USP7	Q6A4J8
UTF1	mESC	mESC_GSM970524_UTF1	Q6J1H4
WDR5	mESC	mESC_GSM566280_WDR5	P61965
YY1	mESC	mESC_GSM1665555_YY1	Q00899
ZBTB2	mESC	mESC_GSM2716083_ZBTB2	Q69ZI2
ZC3H11A	mESC	mESC_GSM1003810_ZC3H11A	Q6NZF1
ZFP281	mESC	mESC_GSM2141217_ZFP281	Q99LI5
ZFP57	mESC	mESC_GSM1335223_ZFP57	Q8C6P8
ZIC2	mESC	mESC_GSM1499117_ZIC2	Q62520
ZIC3	mESC	mESC_GSM1571964_ZIC3	Q62521
ZMYND8	mESC	mESC_GSM2029573_ZMYND8	Q3V437
ZNF143	mESC	mESC_GSM959054_ZNF143	O70230
ARID1A	mESC	mESC_GSM3318685_ARID1A	A2BH40
TET2	mESC	mESC_GSM3196078_TET2	Q4JK59
BTAF1	mESC	mESC_GSM2652712_BTAF1	E9QAE3
CREBBP	mESC	mESC_GSM1246866_CREBBP	P45481
CTCF	mESC	mESC_GSM2123546_CTCF	Q61164
CTR9	mESC	mESC_GSM515666_CTR9	Q62018
E2F1	mESC	mESC_GSM288349_E2F1	Q61501
FAM60A	mESC	mESC_GSM2142337_FAM60A	Q8C8M1
HMGA1	mESC	mESC_GSM2680392_HMGA1	P17095
INO80	mESC	mESC_GSM2652713_INO80	Q6ZPV2
KDM2B	mESC	mESC_GSM930151_KDM2B	Q6P1G2
KDM4C	mESC	mESC_GSM2460999_KDM4C	Q8VCD7
KMT2B	mESC	mESC_GSM2588407_KMT2B	O08550
MTF2	mESC	mESC_GSM2577652_MTF2	Q02395
MYC	mESC	mESC_GSM1171648_MYC	P01108
NCAPH2	mESC	mESC_GSM2111449_NCAPH2	Q8BSP2
NR0B1	mESC	mESC_GSM1183116_NR0B1	Q61066
PHC1	mESC	mESC_GSM1323078_PHC1	Q64028
PHIP	mESC	mESC_GSM2711414_PHIP	Q8VDD9
POLR2A	mESC	mESC_GSM1566092_POLR2A	P08775
PRDM14	mESC	mESC_GSM623989_PRDM14	E9Q3T6
RARA	mESC	mESC_GSM1047939_RARA	P11416
RUVBL1	mESC	mESC_GSM2111717_RUVBL1	P60122
SMARCC1	mESC	mESC_GSM2111663_SMARCC1	P97496
SUPT5H	mESC	mESC_GSM515665_SUPT5H	O55201
SUPT6H	mESC	mESC_GSM2756661_SUPT6H	Q62383
T	mESC	mESC_GSM2454138_T	P20293
TAL1	mESC	mESC_GSM2665580_TAL1	P22091
TCF12	mESC	mESC_GSM1288311_TCF12	Q61286
TCF3	mESC	mESC_GSM1782923_TCF3	P15806
TGIF2	mESC	mESC_GSM1606384_TGIF2	Q8C0Y1
ZFP42	mESC	mESC_GSM892958_ZFP42	P22227
ADNP	K562	K562_ENCSR440VKE_2_ADNP	Q9H2P0
ARID3A	K562	K562_GSM935336_ARID3A	Q99856
ARNT	K562	K562_ENCSR155KHM_2_ARNT	P27540
ATF1	K562	K562_ENCSR091GVJ_2_ATF1	P18846
BACH1	K562	K562_ENCSR740NPG_2_BACH1	O14867
BCLAF1	K562	K562_GSM803515_BCLAF1	Q9NYF8
BCOR	K562	K562_ENCSR808AKZ_1_BCOR	Q6W2J9
BHLHE40	K562	K562_GSM935616_BHLHE40	O14503
BRD4	K562	K562_GSM2635249_BRD4	O60885
C11orf30	K562	K562_ENCSR350XWY_1_C11orf30	Q7Z589
CBX1	K562	K562_ENCSR948QLZ_1_CBX1	P83916
CBX2	K562	K562_GSM1319305_CBX2	Q14781
CBX3	K562	K562_GSM1010732_CBX3	Q13185
CBX5	K562	K562_GSM2527665_CBX5	P45973
CCNT2	K562	K562_GSM935547_CCNT2	O60583
CDC5L	K562	K562_ENCSR121PFY_1_CDC5L	Q99459
CDK8	K562	K562_GSM1587927_CDK8	P49336
CEBPA	K562	K562_GSM788365_CEBPA	P49715
CEBPB	K562	K562_ENCSR416QLJ_1_CEBPB	P17676
CEBPD	K562	K562_GSM1010906_CEBPD	P49716
CEBPG	K562	K562_ENCSR620VIC_2_CEBPG	P53567
CHAMP1	K562	K562_ENCSR065XVO_1_CHAMP1	Q96JM3
CHD1	K562	K562_GSM830989_CHD1	O14646
CHD2	K562	K562_GSM935502_CHD2	O14647
COPS2	K562	K562_ENCSR130HEG_2_COPS2	P61201
CREB1	K562	K562_GSM1010890_CREB1	P16220
CREBBP	K562	K562_GSM831001_CREBBP	Q92793
CSDE1	K562	K562_ENCSR402XII_1_CSDE1	O75534
CTCF	K562	K562_GSM935407_CTCF	P49711
CTCFL	K562	K562_GSM803401_CTCFL	Q8NI51
CUX1	K562	K562_ENCSR178NTX_2_CUX1	P39880
DDX20	K562	K562_ENCSR446LAV_2_DDX20	Q9UHI6
DEAF1	K562	K562_ENCSR387SYS_1_DEAF1	O75398
DIDO1	K562	K562_ENCSR167JBG_2_DIDO1	Q9BTC0
DNMT1	K562	K562_ENCSR987PBI_1_DNMT1	P26358
DPF1	K562	K562_GSM2574787_DPF1	Q92782
E2F4	K562	K562_GSM935600_E2F4	Q16254
E2F5	K562	K562_ENCSR709DRM_2_E2F5	Q15329
E2F6	K562	K562_GSM935597_E2F6	O75461
EGR1	K562	K562_GSM803414_EGR1	P18146
ELF1	K562	K562_ENCSR975SSR_1_ELF1	P32519
ELK1	K562	K562_ENCSR338QAC_1_ELK1	P19419
EP300	K562	K562_GSM935401_EP300	Q09472
ETS1	K562	K562_GSM803442_ETS1	P14921
ETV1	K562	K562_ENCSR277DMR_2_ETV1	P50549
EZH2	K562	K562_GSM2574749_EZH2	Q15910
FOS	K562	K562_GSM777644_FOS	P01100
FOSL1	K562	K562_ENCSR239ZLZ_1_FOSL1	P15407
FOXJ2	K562	K562_ENCSR847LBF_2_FOXJ2	Q9P0K8
FOXK2	K562	K562_ENCSR508DQA_2_FOXK2	Q01167
FOXO3	K562	K562_GSM2574753_FOXO3	O43524
GABPA	K562	K562_ENCSR290MUH_1_GABPA	Q06546
GATA1	K562	K562_GSM1782703_GATA1	P15976
GATA2	K562	K562_GSM777641_GATA2	P23769
GTF2B	K562	K562_GSM935394_GTF2B	Q00403
GTF2E2	K562	K562_ENCSR532KTI_2_GTF2E2	P29084
GTF2F1	K562	K562_GSM935501_GTF2F1	P35269
GTF3C2	K562	K562_GSM935343_GTF3C2	Q8WUA4
HCFC1	K562	K562_GSM1003625_HCFC1	P51610
HDAC8	K562	K562_ENCSR835TCD_2_HDAC8	Q9BY41
HES1	K562	K562_ENCSR091JXL_1_HES1	Q14469
HEY1	K562	K562_GSM803385_HEY1	Q9Y5J3
HINFP	K562	K562_ENCSR619GFP_1_HINFP	Q9BQA5
HLTF	K562	K562_ENCSR090JNM_2_HLTF	Q14527
HMBOX1	K562	K562_ENCSR757IIU_1_HMBOX1	Q6NT76
HMGN3	K562	K562_GSM935544_HMGN3	Q15651
ID3	K562	K562_ENCSR005NMT_1_ID3	Q02535
IRF1	K562	K562_GSM935504_IRF1	P10914
IRF9	K562	K562_ENCSR926KTP_1_IRF9	Q00978
JUN	K562	K562_GSM1003609_JUN	P05412
JUNB	K562	K562_ENCSR795IYP_1_JUNB	P17275
JUND	K562	K562_GSM935569_JUND	P17535
KAT8	K562	K562_ENCSR086FZL_1_KAT8	Q9H7Z6
KDM1A	K562	K562_ENCSR908CMW_1_KDM1A	O60341
KDM4B	K562	K562_ENCSR642VZY_1_KDM4B	O94953
KDM5B	K562	K562_GSM831010_KDM5B	Q9UGL1
KLF1	K562	K562_ENCSR550HCT_2_KLF1	Q13351
KLF13	K562	K562_ENCSR608HVP_2_KLF13	Q9Y2Y9
KLF16	K562	K562_ENCSR760UVO_2_KLF16	Q9BXK1
LARP7	K562	K562_ENCSR288MOZ_2_LARP7	Q4G0J3
LEF1	K562	K562_ENCSR343ELW_2_LEF1	Q9UJU2
MAFF	K562	K562_GSM935520_MAFF	Q9ULX9
MAFG	K562	K562_ENCSR818DQV_1_MAFG	O15525
MAFK	K562	K562_GSM935311_MAFK	O60675
MAX	K562	K562_GSM935344_MAX	P61244
MAZ	K562	K562_GSM935337_MAZ	P56270
MBD2	K562	K562_ENCSR221GAN_1_MBD2	Q9UBB5
MED1	K562	K562_GSM2574768_MED1	Q15648
MEF2A	K562	K562_GSM803379_MEF2A	Q02078
MEF2D	K562	K562_ENCSR647ZXA_2_MEF2D	Q14814
MIER1	K562	K562_ENCSR426MDV_1_MIER1	Q8N108
MLLT1	K562	K562_ENCSR107GRP_2_MLLT1	Q03111
MORC2	K562	K562_GSM2509455_MORC2	Q9Y6X9
MTA2	K562	K562_ENCSR113LAS_1_MTA2	O94776
MXI1	K562	K562_GSM935497_MXI1	P50539
MYC	K562	K562_GSM935516_MYC	P01106
MYNN	K562	K562_ENCSR737LTZ_1_MYNN	Q9NPC7
NBN	K562	K562_ENCSR085QEV_2_NBN	O60934
NCOA1	K562	K562_ENCSR931HNY_1_NCOA1	Q15788
NFE2	K562	K562_ENCSR552YGL_2_NFE2	Q16621
NFIA	K562	K562_GSM2574788_NFIA	Q12857
NFRKB	K562	K562_ENCSR657EOF_2_NFRKB	Q6P4R8
NFYA	K562	K562_GSM648587_NFYA	P23511
NFYB	K562	K562_GSM648588_NFYB	P25208
NKRF	K562	K562_ENCSR331BDJ_2_NKRF	O15226
NR2C2	K562	K562_ENCSR750LYM_1_NR2C2	P49116
NR2F2	K562	K562_GSM1010782_NR2F2	P24468
NR2F6	K562	K562_ENCSR707QWA_2_NR2F6	P10588
NR4A1	K562	K562_ENCSR130PDE_2_NR4A1	P22736
NRF1	K562	K562_GSM2574771_NRF1	Q14494
PBX2	K562	K562_ENCSR263DFP_1_PBX2	P40425
PHF8	K562	K562_GSM831009_PHF8	Q9UPP1
PML	K562	K562_GSM1010722_PML	P29590
POLR2A	K562	K562_GSM935402_POLR2A	P24928
POLR3A	K562	K562_GSM935372_POLR3A	O14802
PTRF	K562	K562_ENCSR126FZN_2_PTRF	Q6NZI2
PTTG1	K562	K562_ENCSR314BBS_2_PTTG1	O95997
PYGO2	K562	K562_ENCSR410DWC_2_PYGO2	Q9BRQ0
RAD21	K562	K562_GSM935319_RAD21	O60216
RAD51	K562	K562_ENCSR524BUE_1_RAD51	Q06609
RBBP5	K562	K562_GSM831014_RBBP5	Q15291
RCOR1	K562	K562_GSM935439_RCOR1	Q9UKL0
RELA	K562	K562_ENCSR772EEN_2_RELA	Q04206
REST	K562	K562_GSM803440_REST	Q13127
RFX1	K562	K562_ENCSR968GIB_1_RFX1	P22670
RFX5	K562	K562_GSM935565_RFX5	P48382
RNF2	K562	K562_ENCSR076YPO_2_RNF2	Q99496
RUNX1	K562	K562_ENCSR588AKU_2_RUNX1	Q01196
SAP30	K562	K562_GSM831019_SAP30	O75446
SCML2	K562	K562_GSM937871_SCML2	Q9UQR0
SETDB1	K562	K562_GSM607490_SETDB1	Q15047
SIN3A	K562	K562_ENCSR920BLG_1_SIN3A	Q96ST3
SIRT6	K562	K562_GSM935371_SIRT6	Q8N6T7
SIX5	K562	K562_GSM803378_SIX5	Q8N196
SMAD1	K562	K562_GSM722416_SMAD1	Q15797
SMARCA5	K562	K562_ENCSR895HSJ_1_SMARCA5	O60264
SMARCB1	K562	K562_GSM935634_SMARCB1	Q12824
SMC3	K562	K562_GSM935310_SMC3	Q9UQE7
SP1	K562	K562_GSM803505_SP1	P08047
SP2	K562	K562_GSM803402_SP2	Q02086
SPI1	K562	K562_GSM1782712_SPI1	P17947
SRF	K562	K562_GSM803520_SRF	P11831
STAT1	K562	K562_GSM935488_STAT1	P42224
STAT2	K562	K562_GSM935470_STAT2	P52630
STAT5A	K562	K562_GSM1010877_STAT5A	P42229
SUMO2	K562	K562_GSM1622607_SUMO2	P61956
SUZ12	K562	K562_ENCSR412CTM_1_SUZ12	Q15022
TAF1	K562	K562_GSM803431_TAF1	P21675
TAF7	K562	K562_ENCSR671GFC_1_TAF7	Q15545
TAL1	K562	K562_ENCSR106FRG_2_TAL1	P17542
TARDBP	K562	K562_ENCSR033VAZ_1_TARDBP	Q13148
TBL1XR1	K562	K562_GSM935574_TBL1XR1	Q9BZK7
TCF7	K562	K562_ENCSR863KUB_1_TCF7	P36402
TCF7L2	K562	K562_ENCSR888XZK_1_TCF7L2	Q9NQB0
TEAD2	K562	K562_ENCSR635GTR_1_TEAD2	Q15562
TEAD4	K562	K562_GSM1010895_TEAD4	Q15561
TFDP1	K562	K562_ENCSR017GBO_2_TFDP1	Q14186
THAP1	K562	K562_GSM803408_THAP1	Q9NVV9
TRIM24	K562	K562_ENCSR907MZR_1_TRIM24	O15164
TRIM25	K562	K562_ENCSR213VUI_2_TRIM25	Q14258
TRIM28	K562	K562_GSM1010849_TRIM28	Q13263
UBTF	K562	K562_GSM935642_UBTF	P17480
USF1	K562	K562_GSM803441_USF1	P22415
USF2	K562	K562_ENCSR359NFW_1_USF2	Q15853
YY1	K562	K562_GSM803446_YY1	P25490
ZBTB11	K562	K562_ENCSR706BJO_2_ZBTB11	O95625
ZBTB7A	K562	K562_GSM2771536_ZBTB7A	O95365
ZC3H8	K562	K562_ENCSR494PWZ_1_ZC3H8	Q8N5P1
ZEB2	K562	K562_ENCSR004GKA_1_ZEB2	O60315
ZFX	K562	K562_ENCSR920ASP_2_ZFX	P17010
ZKSCAN1	K562	K562_ENCSR882ERE_1_ZKSCAN1	P17029
ZKSCAN8	K562	K562_ENCSR448UKK_2_ZKSCAN8	Q15776
ZMIZ1	K562	K562_GSM1003611_ZMIZ1	Q9ULJ6
ZMYM3	K562	K562_GSM2574777_ZMYM3	Q14202
ZNF143	K562	K562_GSM935568_ZNF143	P52747
ZNF175	K562	K562_ENCSR011PEI_2_ZNF175	Q9Y473
ZNF18	K562	K562_GSM2574772_ZNF18	P17022
ZNF197	K562	K562_ENCSR580IAO_2_ZNF197	O14709
ZNF263	K562	K562_GSM935532_ZNF263	O14978
ZNF274	K562	K562_GSM935503_ZNF274	Q96GC6
ZNF318	K562	K562_ENCSR352BJL_2_ZNF318	Q5VUA4
ZNF384	K562	K562_GSM1003621_ZNF384	Q8TF68
ZNF512	K562	K562_ENCSR591CCL_2_ZNF512	Q96ME7
ZNF584	K562	K562_ENCSR149ZBI_1_ZNF584	Q8IVC4
ZNF589	K562	K562_ENCSR603XLW_1_ZNF589	Q86UQ0
ZNF639	K562	K562_GSM2574763_ZNF639	Q9UID6
ZNF644	K562	K562_ENCSR729HVR_2_ZNF644	Q9H582
ZNF740	K562	K562_ENCSR737UST_1_ZNF740	Q8NDX6
ZNF75A	K562	K562_GSM2574785_ZNF75A	Q96N20
ZNF766	K562	K562_ENCSR194IJN_2_ZNF766	Q5HY98
ZNF83	K562	K562_ENCSR257XVY_2_ZNF83	P51522
ZSCAN29	K562	K562_ENCSR175SZH_2_ZSCAN29	Q8IWY8
ATF3	K562	K562_ENCSR632DCH_2_ATF3	P18847
CREB3	K562	K562_ENCSR093FKD_2_CREB3	O43889
DPF2	K562	K562_ENCSR715CCR_1_DPF2	Q92785
ERG	K562	K562_GSM726984_ERG	Q12809
FAM208A	K562	K562_GSM2789808_FAM208A	Q9UK61
HDAC1	K562	K562_ENCSR387UWP_2_HDAC1	Q13547
HDAC2	K562	K562_ENCSR075HTM_1_HDAC2	Q92769
HDGF	K562	K562_ENCSR197ALX_1_HDGF	P51858
IKZF1	K562	K562_ENCSR948VFL_2_IKZF1	Q13422
L3MBTL2	K562	K562_ENCSR530XQI_2_L3MBTL2	Q969R5
NR2F1	K562	K562_ENCSR970NKQ_2_NR2F1	P10589
ORC2	K562	K562_GSM1717888_ORC2	Q13416
PKNOX1	K562	K562_ENCSR115SMW_2_PKNOX1	P55347
POLR2H	K562	K562_ENCSR400FSM_1_POLR2H	P52434
PRAME	K562	K562_GSM648586_PRAME	P78395
SIRT1	K562	K562_GSM2474871_SIRT1	Q96EB6
SMARCA4	K562	K562_ENCSR643VTW_1_SMARCA4	P51532
SMARCE1	K562	K562_ENCSR157TCS_1_SMARCE1	Q969G3
SUPT5H	K562	K562_ENCSR894CGX_1_SUPT5H	O00267
TBP	K562	K562_GSM1341816_TBP	P20226
ZBTB33	K562	K562_ENCSR876GXA_1_ZBTB33	Q86T24
ZBTB40	K562	K562_ENCSR237VLT_2_ZBTB40	Q9NUA8
ZNF24	K562	K562_ENCSR099NCH_1_ZNF24	P17028
ZNF410	K562	K562_GSM2574773_ZNF410	Q86VK4
