# Supplementary material for: Decoding the genomic landscape of chromatin-associated biomolecular condensates
Source: Nat Commun. 2024 Aug 13;15:6952. doi: 10.1038/s41467-024-51426-2 (PMC11322608; doi:10.1038/s41467-024-51426-2)
Supplement: Supplementary file 7 — Source Data [file 41467_2024_51426_MOESM7_ESM.xlsx]

## Sheet: Figure 2a
Fig. 2a. Heatmaps showing identified CondSigs in mESC.
Non-promoter:
Component CAPs	LLPS	MLO	PPI	IDR	RBP
SOX2,HDAC1,ESRRB,POU5F1,TET2,ARID1A,KDM1A,RAD23B,KLF5,ASH2L	0.656	0.755	0.961	0.687	0.707
TET2,TCF12,HDAC1,TGIF1,NR0B1,CREBBP,MED12,TGIF2,TBP	0.667	0.692	0.723	0.84	0.623
PRDM4,ARID1A,TET2,MED12,MED1,EP300,SS18	0.612	0.749	0.67	0.681	0.727
POU5F1,KDM1A,ASH2L,TET1,MED12,HDAC1,RAD23B,KMT2D,SOX2	0.871	0.76	0.966	0.672	0.283
ZIC2,ARID1A,TBP,TET2,ELL3,RNF2,EP300,SS18,MED1	0.949	0.441	0.65	0.828	0.747
NCAPH2,TDG,DPPA2,RAD23B,RARA,UTF1,HEXIM1,DDX21	0.608	0.96	0.696	0.576	0.805
HEXIM1,SUZ12,KDM4C,NCAPH2,KDM2B,AEBP2,DPPA2,UTF1,DDX21	0.161	0.822	0.756	0.761	0.727
RAD23B,KDM1A,KMT2D,KLF5,HDAC1,MBD3,TET2,TGIF1,POU5F1	0.795	0.692	0.82	0.677	0.356
DDX21,MED12,NIPBL,CDK9,MED1,YY1,HCFC1	0.756	0.845	0.714	0.294	0.654
STAT3,MED1,EP300,HDAC2,ARID1A,MED12,CDK8,NIPBL	0.745	0.814	0.714	0.554	0.664
KDM1A,ASH2L,RAD23B,ARID1A,TDG,KMT2D,CDK9	0.73	0.88	0.7	0.38	0.603
KDM5C,SIN3A,RBBP5,KAT5,MAX	0.423	0.693	0.907	0.638	0.653
KDM4C,AEBP2,DDX21,KDM2B,FAM60A,E2F1,DPY30	0.317	0.678	0.749	0.681	0.694
EP300,PRDM4,ARID1A,SS18,TMPRSS4,TBP,MED1,NIPBL	0.639	0.812	0.591	0.615	0.73
CHD4,TET2,HDAC1,MED12,EP300,NIPBL,ZIC2,ELL3	0.28	0.688	0.779	0.617	0.66
MED12,KDM4B,CDK9,TGIF1,HDAC1,NIPBL,DDX21,TET2	0.61	0.774	0.686	0.649	0.43
HDAC1,CDK9,RARA,KLF5,MED1,MYC,KDM1A	0.831	0.941	0.839	0.342	0.272
TP53,BRD4,ZNF143,SAP18	0.787	0.692	0.329	0.114	0.9
STAG2,STAG1,CTCF,KDM1A,RAD23B,POU5F1,SOX2,OTX2	0.754	0.838	0.774	0.265	0.569
SUZ12,JARID2,KDM4C,PCGF2,EZH2,RNF2,CBX7	0.488	0.245	0.956	0.672	0.713
KDM5C,AEBP2,NIPBL,DDX21,MAX,SUZ12	0.427	0.783	0.855	0.477	0.674
AEBP2,RBBP5,DDX21,ATRX,DPY30,HCFC1,KDM2B	0.548	0.877	0.717	0.548	0.673
RARA,SUPT6H,CTR9,NCAPH2,SUPT5H,MYC,POLR2A	0.554	0.76	0.44	0.76	0.718
HCFC1,NCAPD3,POLR2A,E2F1,YY1	0.762	0.827	0.632	0.431	0.49
TBP,NFYA,NCAPD3,NIPBL,MED1,MED12	0.646	0.798	0.77	0.342	0.442
NSL1,YY1,HCFC1,DPY30,KDM4A	0.637	0.753	0.81	0.59	0.545
SUZ12,CBX7,RNF2,KDM2B,JARID2,KDM4C,AEBP2,EZH2,PCGF2,CBX2	0.448	0.526	0.973	0.615	0.606
HCFC1,NCAPD3,CDK7,MED12,MED1,POLR2A	0.604	0.832	0.692	0.198	0.299
METTL3,NIPBL,SUPT5H,CDK8,POLR2A,CDK9	0.53	0.83	0.621	0.335	0.657
RXRA,DPPA2,FGFR1,HEXIM1,RAD23B	0.268	0.749	0.717	0.546	0.637
SETDB1,KDM4B,ATF7IP,SOX2,RAD23B,POU5F1,KDM1A	0.747	0.684	0.671	0.499	0.239
TET1,TDG,ESRRB,OTX2,RAD23B,NANOG	0.469	0.685	0.736	0.627	0.494
EP300,ELL3,AFF3,SALL4,TMPRSS4,CDK8,HDAC2,SS18	0.559	0.491	0.679	0.651	0.669
DPF2,EP300,SMARCA4,AFF3,SS18,ELL3,CHD4,SALL4	0.716	0.631	0.637	0.558	0.581
RXRA,ZFP57,FGFR1,KAT8,GATA4,DPPA2,HEXIM1	0.12	0.701	0.635	0.455	0.625
TET2,KDM4B,HEXIM1,TGIF1,NIPBL,KDM4C,DDX21	0.39	0.658	0.63	0.541	0.672
Promoter:
Component CAPs	LLPS	MLO	PPI	IDR	RBP
KDM2B,KDM4C,TDG,RXRA,TET2	0.699	0.78	0.624	0.629	0.604
KDM2B,AEBP2,HEXIM1,KDM4C,DPY30,ATRX,FAM60A,SUZ12	0.611	0.627	0.722	0.627	0.688
POU5F1,KDM1A,SOX2,RAD23B,NANOG,KLF5,KMT2D,ASH2L	0.767	0.776	0.791	0.717	0.439
PRDM14,ZIC2,TET2,HDAC1,CDK8,TBP	0.527	0.809	0.7	0.676	0.726
HEXIM1,TDG,TET2,KDM4B,NIPBL	0.744	0.85	0.651	0.645	0.48
RARA,KMT2D,MED12,CDK9,MYC,NIPBL,RAD23B	0.67	0.91	0.62	0.64	0.26
TET2,TGIF1,DDX21,MED12,FAM60A,HEXIM1,KDM4B	0.73	0.787	0.656	0.666	0.392
KDM1A,TDG,KDM4C,RAD23B,NCAPH2	0.75	0.788	0.661	0.57	0.61
KDM2B,HEXIM1,TGIF1,POLR2A,KDM4B,MED12	0.742	0.821	0.63	0.615	0.443
NCAPH2,RARA,INO80,TDG,DPPA2,UTF1,HEXIM1,KDM4C,RAD23B	0.67	0.863	0.524	0.555	0.775
MTF2,HCFC1,RBBP5,TGIF1,NIPBL	0.566	0.819	0.761	0.686	0.366
RAD23B,RXRA,KLF5,DPPA2,TGIF1	0.39	0.823	0.761	0.631	0.315
TCF12,HDAC1,EP300,TGIF2,TGIF1,HDAC2	0.433	0.79	0.699	0.713	0.464
ATRX,AEBP2,EZH2,KDM4A,SUZ12,RBBP5,CXXC1,RNF2	0.761	0.579	0.81	0.62	0.45
KDM4C,KMT2D,HDAC1,KDM4B,TDG,KLF5	0.636	0.82	0.7	0.26	0.497
KDM1A,KMT2D,KDM2B,TET2,KDM4B,TDG,ASH2L,TGIF1	0.629	0.789	0.71	0.328	0.46
RARA,NCAPH2,KDM4C,KDM2B,BTAF1	0.59	0.791	0.65	0.49	0.678
DDX21,MED12,NIPBL,MED1,NCAPD3,DPY30,POLR2A	0.632	0.87	0.6	0.32	0.33
KDM1A,CREBBP,FAM60A	0.479	0.765	0.664	0.657	0.316
SOX17,MED1,CDK8,ELL3,EP300	0.571	0.808	0.636	0.588	0.618
MTF2,RUVBL1,TCF3,NCAPH2,RARA	0.66	0.75	0.65	0.359	0.55
AEBP2,ATRX,RBBP5,CXXC1,FAM60A,DPY30,KDM2B	0.528	0.7	0.66	0.623	0.546
RARA,NCAPH2,SUPT6H,MYC,POLR2A,CTR9,KDM2B,TCF3,KDM4C	0.385	0.743	0.25	0.63	0.608
EHMT2,HDAC1,MED12,REST,NIPBL,TGIF1,SMARCA4,KDM4B	0.392	0.769	0.602	0.591	0.601
METTL3,POLR2A,TMPRSS4,CDK8,EP300	0.568	0.73	0.605	0.279	0.631

## Sheet: Figure 2c
Figure 2c. Heatmaps showing k-means clustering for component CAPs in mESC and K562 with PS-Self and PS-Part ranking score
mESC:
CAP	PS-Self score	PS-Part score	Clustering label	Uniprot ID
mESC_GSM824840_NCAPD3	0.41083	0.457585	None	Q6ZQK0
mESC_GSM1183116_NR0B1	0.384548	0.397395	None	Q61066
mESC_GSM288349_E2F1	0.369471	0.493078	None	Q61501
mESC_GSM1603268_FGFR1	0.369119	0.503168	None	P16092
mESC_GSM288353_STAT3	0.359967	0.41828	None	P42227
mESC_GSM824836_TMPRSS4	0.308225	0.173354	None	Q8VCA5
mESC_GSM1606384_TGIF2	0.211839	0.389417	None	Q8C0Y1
mESC_GSM651192_DPY30	0.21002	0.266103	None	Q99LT0
mESC_GSM1400980_DPPA2	0.192362	0.418104	None	Q9CWH0
mESC_GSM1463942_CDK7	0.134988	0.321131	None	Q03147
mESC_GSM915228_KAT8	0.737944	0.85369	Part	Q9D1P2
mESC_GSM687282_KDM1A	0.687023	0.896633	Part	Q6ZQ88
mESC_GSM1706504_KAT5	0.677168	0.837381	Part	Q8CHK4
mESC_GSM1058995_KDM4B	0.648246	0.828875	Part	Q91VY5
mESC_GSM2808654_DPF2	0.642086	0.772087	Part	Q61103
mESC_GSM2460999_KDM4C	0.613516	0.827232	Part	Q8VCD7
mESC_GSM2111449_NCAPH2	0.611815	0.807755	Part	Q8BSP2
mESC_GSM2424701_METTL3	0.573624	0.728206	Part	Q8C3P7
mESC_GSM2143305_KDM4A	0.571454	0.829403	Part	Q8BW72
mESC_GSM849935_RBBP5	0.570515	0.850639	Part	Q8BX09
mESC_GSM1199183_EZH2	0.508682	0.726329	Part	Q61188
mESC_GSM937541_STAG1	0.46439	0.901208	Part	Q9D3E6
mESC_GSM2111721_SAP18	0.139798	0.818667	Part	O55128
mESC_GSM1355157_OTX2	0.978353	0.501701	Self	P80206
mESC_GSM1563242_RAD23B	0.963159	0.62302	Self	P54728
mESC_GSM1003799_HCFC1	0.942215	0.600493	Self	Q61191
mESC_GSM1816104_TBP	0.919219	0.57603	Self	P29037
mESC_GSM2123560_NANOG	0.914525	0.451074	Self	Q80Z64
mESC_GSM970524_UTF1	0.90948	0.560659	Self	Q6J1H4
mESC_GSM1693794_HEXIM1	0.908248	0.62742	Self	Q8R409
mESC_GSM1499118_CHD4	0.884078	0.715534	Self	Q6PDQ2
mESC_GSM647224_TP53	0.873401	0.574739	Self	P02340
mESC_GSM2142337_FAM60A	0.871289	0.575443	Self	Q8C8M1
mESC_GSM2356586_CBX7	0.831691	0.677637	Self	Q8VDS3
mESC_GSM623989_PRDM14	0.829461	0.517658	Self	E9Q3T6
mESC_GSM937542_STAG2	0.818843	0.72891	Self	O35638
mESC_GSM935891_ELL3	0.801244	0.689429	Self	Q80VR2
mESC_GSM1171648_MYC	0.767687	0.767218	Self	P01108
mESC_GSM1917299_PCGF2	0.765458	0.551273	Self	P23798
mESC_GSM1603269_RXRA	0.761821	0.618503	Self	P28700
mESC_GSM1047939_RARA	0.756541	0.507274	Self	P11416
mESC_GSM1208218_KLF5	0.739528	0.505339	Self	Q9Z0Z7
mESC_GSM1335481_TGIF1	0.724041	0.585357	Self	P70284
mESC_GSM930151_KDM2B	0.708319	0.665728	Self	Q6P1G2
mESC_GSM959054_ZNF143	0.705503	0.589288	Self	O70230
mESC_GSM2111717_RUVBL1	0.693476	0.557902	Self	P60122
mESC_GSM2417188_ESRRB	0.68761	0.50657	Self	Q61539
mESC_GSM1176677_PRDM4	0.670011	0.570867	Self	Q80V63
mESC_GSM2577652_MTF2	0.665787	0.686906	Self	Q02395
mESC_GSM1082347_CDK9	0.65159	0.493371	Self	Q99J95
mESC_GSM1355155_POU5F1	0.616274	0.63094	Self	P20263
mESC_GSM2065700_SALL4	0.607063	0.507978	Self	Q8BX22
mESC_GSM1171650_MAX	0.583539	0.517775	Self	P28574
mESC_GSM3318685_ARID1A	0.998768	0.975889	Both	A2BH40
mESC_GSM2417169_EP300	0.998651	0.958993	Both	B2RWS6
mESC_GSM2588408_KMT2D	0.997301	0.992139	Both	Q6PDK2
mESC_GSM1499117_ZIC2	0.995541	0.955591	Both	Q62520
mESC_GSM2521510_SS18	0.99472	0.987739	Both	Q62280
mESC_GSM1439566_MED1	0.991963	0.998181	Both	Q925J9
mESC_GSM2417143_SOX2	0.991083	0.968262	Both	P48432
mESC_GSM1015514_GATA4	0.989675	0.732078	Both	Q08369
mESC_GSM2808676_SMARCA4	0.988619	0.992784	Both	Q3TKT4
mESC_GSM1246866_CREBBP	0.988443	0.98856	Both	P45481
mESC_GSM2192644_AEBP2	0.987504	0.978177	Both	Q9Z248
mESC_GSM1782923_TCF3	0.982342	0.78646	Both	P15806
mESC_GSM560350_NIPBL	0.981873	0.995541	Both	Q6KCD5
mESC_GSM515665_SUPT5H	0.981755	0.976006	Both	O55201
mESC_GSM1693793_DDX21	0.981345	0.996187	Both	Q9JIK5
mESC_GSM1566092_POLR2A	0.979409	0.999824	Both	P08775
mESC_GSM1399511_SUZ12	0.976006	0.96967	Both	Q80U70
mESC_GSM2037256_BRD4	0.975243	0.959345	Both	Q9ESU6
mESC_GSM1372576_ATRX	0.974539	0.929192	Both	Q61687
mESC_GSM2756661_SUPT6H	0.97278	0.993606	Both	Q62383
mESC_GSM515666_CTR9	0.972369	0.997067	Both	Q62018
mESC_GSM560345_MED12	0.971254	0.94949	Both	A2AGH6
mESC_GSM440256_SETDB1	0.968966	0.978529	Both	O88974
mESC_GSM3196078_TET2	0.965153	0.956353	Both	Q4JK59
mESC_GSM1370111_NFYA	0.962513	0.807521	Both	P23708
mESC_GSM1059856_SOX17	0.961105	0.939575	Both	Q61473
mESC_GSM687285_REST	0.952716	0.89018	Both	Q8VIG1
mESC_GSM2652713_INO80	0.952599	0.936231	Both	Q6ZPV2
mESC_GSM1335482_HDAC1	0.952188	0.898451	Both	O09106
mESC_GSM687279_HDAC2	0.947084	0.815206	Both	P70288
mESC_GSM1340604_JARID2	0.946087	0.756776	Both	Q62315
mESC_GSM1288311_TCF12	0.945148	0.744926	Both	Q61286
mESC_GSM1657389_CBX2	0.943975	0.809574	Both	P30658
mESC_GSM1665555_YY1	0.935762	0.913293	Both	Q00899
mESC_GSM656526_ATF7IP	0.933357	0.973249	Both	Q7TT18
mESC_GSM1258240_ASH2L	0.928253	0.803532	Both	Q91X20
mESC_GSM2286873_AFF3	0.914936	0.896985	Both	P51827
mESC_GSM1215219_EHMT2	0.906782	0.963276	Both	Q9Z148
mESC_GSM1082346_CDK8	0.893465	0.995659	Both	Q8R3L8
mESC_GSM611192_TET1	0.890297	0.876687	Both	Q3URK3
mESC_GSM2454339_CXXC1	0.86513	0.967148	Both	Q9CWW7
mESC_GSM2123546_CTCF	0.844362	0.77766	Both	Q61164
mESC_GSM1341311_TDG	0.843072	0.934002	Both	P56581
mESC_GSM1300940_NSL1	0.837968	0.776722	Both	Q80TG1
mESC_GSM611196_SIN3A	0.831339	0.96398	Both	Q60520
mESC_GSM859660_KDM5C	0.826294	0.881262	Both	P41230
mESC_GSM1335223_ZFP57	0.816555	0.942157	Both	Q8C6P8
mESC_GSM2264181_MBD3	0.791799	0.967558	Both	Q9Z2D8
mESC_GSM1272795_RNF2	0.778012	0.941805	Both	Q9CQJ4
K562:
CAP	PS-Self score	PS-Part score	Clustering label	Uniprot ID
K562_GSM803378_SIX5	0.541595	0.397742	None	Q8N196
K562_GSM648586_PRAME	0.532908	0.113031	None	P78395
K562_GSM1010906_CEBPD	0.388908	0.407362	None	P49716
K562_ENCSR093FKD_2_CREB3	0.345178	0.151558	None	O43889
K562_GSM935616_BHLHE40	0.336294	0.406577	None	O14503
K562_GSM648588_NFYB	0.314699	0.287656	None	P25208
K562_ENCSR387SYS_1_DEAF1	0.179239	0.253644	None	O75398
K562_ENCSR619GFP_1_HINFP	0.153914	0.362356	None	Q9BQA5
K562_ENCSR707QWA_2_NR2F6	0.147975	0.408196	None	P10588
K562_ENCSR524BUE_1_RAD51	0.0992883	0.272196	None	Q06609
K562_ENCSR926KTP_1_IRF9	0.0856933	0.187288	None	Q00978
K562_GSM2574773_ZNF410	0.0243926	0.399018	None	Q86VK4
K562_ENCSR835TCD_2_HDAC8	0.011092	0.368933	None	Q9BY41
K562_ENCSR737LTZ_1_MYNN	0.473521	0.765202	Part	Q9NPC7
K562_ENCSR194IJN_2_ZNF766	0.443485	0.575755	Part	Q5HY98
K562_ENCSR149ZBI_1_ZNF584	0.418945	0.54827	Part	Q8IVC4
K562_ENCSR290MUH_1_GABPA	0.396417	0.520982	Part	Q06546
K562_ENCSR257XVY_2_ZNF83	0.38827	0.604712	Part	P51522
K562_GSM935634_SMARCB1	0.365497	0.637448	Part	Q12824
K562_ENCSR011PEI_2_ZNF175	0.357104	0.548663	Part	Q9Y473
K562_ENCSR580IAO_2_ZNF197	0.334577	0.631853	Part	O14709
K562_GSM2574771_NRF1	0.332761	0.591215	Part	Q14494
K562_GSM935568_ZNF143	0.326822	0.881129	Part	P52747
K562_GSM2574772_ZNF18	0.305669	0.743951	Part	P17022
K562_ENCSR740NPG_2_BACH1	0.299337	0.774233	Part	O14867
K562_ENCSR706BJO_2_ZBTB11	0.278282	0.751706	Part	O95625
K562_ENCSR632DCH_2_ATF3	0.272834	0.684957	Part	P18847
K562_GSM935497_MXI1	0.26189	0.560393	Part	P50539
K562_ENCSR130HEG_2_COPS2	0.190135	0.775411	Part	P61201
K562_ENCSR920ASP_2_ZFX	0.180319	0.820712	Part	P17010
K562_GSM803440_REST	0.170896	0.860564	Part	Q13127
K562_ENCSR729HVR_2_ZNF644	0.15627	0.857129	Part	Q9H582
K562_GSM831010_KDM5B	0.15519	0.736687	Part	Q9UGL1
K562_ENCSR175SZH_2_ZSCAN29	0.127067	0.810012	Part	Q8IWY8
K562_ENCSR237VLT_2_ZBTB40	0.0609571	0.709202	Part	Q9NUA8
K562_GSM803408_THAP1	0.0199264	0.625718	Part	Q9NVV9
K562_GSM1003625_HCFC1	0.894822	0.731975	Self	P51610
K562_ENCSR130PDE_2_NR4A1	0.881669	0.73065	Self	P22736
K562_ENCSR106FRG_2_TAL1	0.87627	0.751902	Self	P17542
K562_GSM935600_E2F4	0.857472	0.735853	Self	Q16254
K562_ENCSR975SSR_1_ELF1	0.854282	0.74027	Self	P32519
K562_GSM788365_CEBPA	0.840294	0.621202	Self	P49715
K562_ENCSR888XZK_1_TCF7L2	0.828908	0.783264	Self	Q9NQB0
K562_GSM935337_MAZ	0.827092	0.660123	Self	P56270
K562_GSM935547_CCNT2	0.823755	0.749104	Self	O60583
K562_ENCSR657EOF_2_NFRKB	0.818601	0.662282	Self	Q6P4R8
K562_GSM803385_HEY1	0.800883	0.673031	Self	Q9Y5J3
K562_GSM2771536_ZBTB7A	0.788074	0.777325	Self	O95365
K562_GSM1010877_STAT5A	0.767264	0.70611	Self	P42229
K562_ENCSR155KHM_2_ARNT	0.758822	0.650356	Self	P27540
K562_GSM935488_STAT1	0.751755	0.803828	Self	P42224
K562_ENCSR709DRM_2_E2F5	0.750331	0.836564	Self	Q15329
K562_ENCSR017GBO_2_TFDP1	0.725546	0.664049	Self	Q14186
K562_GSM935394_GTF2B	0.716123	0.721767	Self	Q00403
K562_GSM726984_ERG	0.711067	0.50135	Self	Q12809
K562_ENCSR550HCT_2_KLF1	0.710528	0.591755	Self	Q13351
K562_ENCSR005NMT_1_ID3	0.696196	0.56054	Self	Q02535
K562_ENCSR603XLW_1_ZNF589	0.686528	0.850405	Self	Q86UQ0
K562_GSM935470_STAT2	0.677153	0.73654	Self	P52630
K562_GSM1010890_CREB1	0.674994	0.310969	Self	P16220
K562_GSM1010895_TEAD4	0.673374	0.648982	Self	Q15561
K562_ENCSR750LYM_1_NR2C2	0.670773	0.52481	Self	P49116
K562_GSM935504_IRF1	0.670429	0.681031	Self	P10914
K562_ENCSR359NFW_1_USF2	0.653399	0.706061	Self	Q15853
K562_GSM935574_TBL1XR1	0.640491	0.690209	Self	Q9BZK7
K562_ENCSR090JNM_2_HLTF	0.594748	0.919264	Self	Q14527
K562_GSM803441_USF1	0.593816	0.595926	Self	P22415
K562_ENCSR277DMR_2_ETV1	0.589595	0.790331	Self	P50549
K562_ENCSR086FZL_1_KAT8	0.586699	0.75254	Self	Q9H7Z6
K562_GSM935597_E2F6	0.561227	0.878871	Self	O75461
K562_GSM803431_TAF1	0.530748	0.912147	Self	P21675
K562_ENCSR033VAZ_1_TARDBP	0.999706	0.997791	Both	Q13148
K562_ENCSR894CGX_1_SUPT5H	0.99892	0.951558	Both	O00267
K562_ENCSR847LBF_2_FOXJ2	0.998086	0.971141	Both	Q9P0K8
K562_GSM935402_POLR2A	0.997939	0.971092	Both	P24928
K562_GSM803379_MEF2A	0.99789	0.947877	Both	Q02078
K562_GSM803505_SP1	0.996319	0.964613	Both	P08047
K562_ENCSR410DWC_2_PYGO2	0.996025	0.832834	Both	Q9BRQ0
K562_ENCSR931HNY_1_NCOA1	0.994356	0.952785	Both	Q15788
K562_GSM803515_BCLAF1	0.99416	0.970209	Both	Q9NYF8
K562_ENCSR588AKU_2_RUNX1	0.993914	0.970798	Both	Q01196
K562_ENCSR647ZXA_2_MEF2D	0.99362	0.950675	Both	Q14814
K562_ENCSR920BLG_1_SIN3A	0.992442	0.978994	Both	Q96ST3
K562_ENCSR643VTW_1_SMARCA4	0.992147	0.919067	Both	P51532
K562_GSM1319305_CBX2	0.991755	0.785865	Both	Q14781
K562_ENCSR075HTM_1_HDAC2	0.991264	0.950331	Both	Q92769
K562_GSM831001_CREBBP	0.991215	0.79838	Both	Q92793
K562_GSM935401_EP300	0.991018	0.887656	Both	Q09472
K562_GSM2574753_FOXO3	0.990626	0.976147	Both	O43524
K562_GSM935502_CHD2	0.990577	0.972761	Both	O14647
K562_ENCSR440VKE_2_ADNP	0.989988	0.931583	Both	Q9H2P0
K562_GSM2635249_BRD4	0.987779	0.964368	Both	O60885
K562_ENCSR004GKA_1_ZEB2	0.987436	0.874798	Both	O60315
K562_GSM607490_SETDB1	0.983362	0.91146	Both	Q15047
K562_ENCSR167JBG_2_DIDO1	0.982429	0.967215	Both	Q9BTC0
K562_ENCSR387UWP_2_HDAC1	0.981399	0.970552	Both	Q13547
K562_GSM1003611_ZMIZ1	0.977227	0.746748	Both	Q9ULJ6
K562_GSM935501_GTF2F1	0.975607	0.976834	Both	P35269
K562_GSM1341816_TBP	0.974577	0.847215	Both	P20226
K562_ENCSR907MZR_1_TRIM24	0.973939	0.959804	Both	O15164
K562_GSM2527665_CBX5	0.972663	0.93438	Both	P45973
K562_ENCSR532KTI_2_GTF2E2	0.972466	0.949301	Both	P29084
K562_ENCSR288MOZ_2_LARP7	0.972417	0.979288	Both	Q4G0J3
K562_ENCSR948QLZ_1_CBX1	0.971043	0.975215	Both	P83916
K562_ENCSR494PWZ_1_ZC3H8	0.970748	0.935558	Both	Q8N5P1
K562_ENCSR426MDV_1_MIER1	0.97016	0.95735	Both	Q8N108
K562_GSM935642_UBTF	0.968638	0.945963	Both	P17480
K562_ENCSR107GRP_2_MLLT1	0.968294	0.999558	Both	Q03111
K562_GSM803414_EGR1	0.966871	0.810356	Both	P18146
K562_ENCSR197ALX_1_HDGF	0.966822	0.94292	Both	P51858
K562_GSM1003609_JUN	0.966724	0.954209	Both	P05412
K562_ENCSR085QEV_2_NBN	0.964761	0.969963	Both	O60934
K562_ENCSR795IYP_1_JUNB	0.963534	0.955141	Both	P17275
K562_ENCSR126FZN_2_PTRF	0.962258	0.989497	Both	Q6NZI2
K562_ENCSR350XWY_1_C11orf30	0.961669	0.907288	Both	Q7Z589
K562_GSM803446_YY1	0.96162	0.932319	Both	P25490
K562_ENCSR157TCS_1_SMARCE1	0.960442	0.996417	Both	Q969G3
K562_ENCSR757IIU_1_HMBOX1	0.959509	0.970307	Both	Q6NT76
K562_ENCSR808AKZ_1_BCOR	0.959411	0.833571	Both	Q6W2J9
K562_GSM831009_PHF8	0.95838	0.873718	Both	Q9UPP1
K562_ENCSR331BDJ_2_NKRF	0.958086	0.951117	Both	O15226
K562_GSM777641_GATA2	0.955828	0.851926	Both	P23769
K562_GSM1010849_TRIM28	0.955239	0.996172	Both	Q13263
K562_GSM2789808_FAM208A	0.950429	0.884515	Both	Q9UK61
K562_GSM1010732_CBX3	0.948172	0.965153	Both	Q13185
K562_ENCSR121PFY_1_CDC5L	0.947534	0.960245	Both	Q99459
K562_ENCSR715CCR_1_DPF2	0.945669	0.999018	Both	Q92785
K562_ENCSR882ERE_1_ZKSCAN1	0.944344	0.981104	Both	P17029
K562_GSM648587_NFYA	0.941252	0.891583	Both	P23511
K562_GSM935407_CTCF	0.936393	0.935607	Both	P49711
K562_ENCSR343ELW_2_LEF1	0.935509	0.957939	Both	Q9UJU2
K562_GSM935319_RAD21	0.932123	0.986356	Both	O60216
K562_ENCSR448UKK_2_ZKSCAN8	0.931877	0.967755	Both	Q15776
K562_ENCSR091JXL_1_HES1	0.930061	0.882454	Both	Q14469
K562_ENCSR508DQA_2_FOXK2	0.929423	0.949939	Both	Q01167
K562_GSM803520_SRF	0.928933	0.759607	Both	P11831
K562_GSM1010782_NR2F2	0.927902	0.827534	Both	P24468
K562_ENCSR772EEN_2_RELA	0.927804	0.778061	Both	Q04206
K562_ENCSR970NKQ_2_NR2F1	0.926331	0.892368	Both	P10589
K562_GSM935439_RCOR1	0.925742	0.851534	Both	Q9UKL0
K562_GSM1717888_ORC2	0.925497	0.82135	Both	Q13416
K562_ENCSR608HVP_2_KLF13	0.925006	0.848196	Both	Q9Y2Y9
K562_ENCSR099NCH_1_ZNF24	0.919509	0.868859	Both	P17028
K562_ENCSR239ZLZ_1_FOSL1	0.917791	0.907828	Both	P15407
K562_GSM831019_SAP30	0.916172	0.833472	Both	O75446
K562_GSM2474871_SIRT1	0.913571	0.827485	Both	Q96EB6
K562_ENCSR948VFL_2_IKZF1	0.911166	0.967607	Both	Q13422
K562_GSM2574749_EZH2	0.90989	0.992393	Both	Q15910
K562_GSM935544_HMGN3	0.906748	0.900074	Both	Q15651
K562_GSM935569_JUND	0.90454	0.80162	Both	P17535
K562_GSM935516_MYC	0.904098	0.986307	Both	P01106
K562_ENCSR113LAS_1_MTA2	0.902037	0.944589	Both	O94776
K562_ENCSR338QAC_1_ELK1	0.901742	0.824049	Both	P19419
K562_ENCSR446LAV_2_DDX20	0.897178	0.88584	Both	Q9UHI6
K562_GSM2509455_MORC2	0.895902	0.976933	Both	Q9Y6X9
K562_GSM935344_MAX	0.89389	0.925153	Both	P61244
K562_ENCSR760UVO_2_KLF16	0.889816	0.957153	Both	Q9BXK1
K562_ENCSR065XVO_1_CHAMP1	0.887509	0.923337	Both	Q96JM3
K562_ENCSR091GVJ_2_ATF1	0.880638	0.818503	Both	P18846
K562_ENCSR987PBI_1_DNMT1	0.866798	0.868368	Both	P26358
K562_GSM803442_ETS1	0.864785	0.973202	Both	P14921
K562_ENCSR221GAN_1_MBD2	0.864638	0.822773	Both	Q9UBB5
K562_ENCSR895HSJ_1_SMARCA5	0.860761	0.970699	Both	O60264
K562_GSM935310_SMC3	0.854577	0.953521	Both	Q9UQE7
K562_ENCSR400FSM_1_POLR2H	0.852957	0.83681	Both	P52434
K562_ENCSR908CMW_1_KDM1A	0.852025	0.840196	Both	O60341
K562_GSM1587927_CDK8	0.84962	0.829153	Both	P49336
K562_ENCSR863KUB_1_TCF7	0.849374	0.830626	Both	P36402
K562_GSM1010722_PML	0.846184	0.805006	Both	P29590
K562_ENCSR076YPO_2_RNF2	0.84216	0.980663	Both	Q99496
K562_ENCSR402XII_1_CSDE1	0.819092	0.949399	Both	O75534
K562_ENCSR314BBS_2_PTTG1	0.815951	0.981546	Both	O95997
K562_ENCSR530XQI_2_L3MBTL2	0.815117	0.85227	Both	Q969R5
K562_ENCSR213VUI_2_TRIM25	0.80638	0.925791	Both	Q14258
K562_ENCSR671GFC_1_TAF7	0.80373	0.863804	Both	Q15545
K562_GSM831014_RBBP5	0.780663	0.906503	Both	Q15291

## Sheet: Figure 2d
Figure. 2d. Box plots showing component CAPs of CondSigs and all predicted IDR-containing proteins have higher fractions of charged blocks in amino acid sequences than control
Statistical significance (mESC)
all components vs. proteome: p-value = 3.0186647762596046e-17
components w/o known PSP vs. proteome: p-value = 2.4890671239098828e-14
components w/o IDPs vs. proteome: p-value = 0.0004431291387787148
IDPs vs. proteome: p-value = 0.0
Statistical significance (K562)
all components vs. proteome: p-value = 1.8097689454009345e-21
components w/o known PSP vs. proteome: p-value = 1.7898776594036782e-19
components w/o IDPs vs. proteome: p-value = 6.034738157115749e-06
IDPs vs. proteome: p-value = 1.7327664063210464e-274
mESC					K562
all components	components w/o known PSP	components w/o IDPs	IDPs	proteome	all components	components w/o known PSP	components w/o IDPs	IDPs	proteome
0.0420091	0.0420091	0.0606061	0.105472	0.0225989	0.0385779	0.0385779	0.0385779	0.0440021	0
0.0245291	0.0245291	0.102356	0.0697674	0.105472	0.162698	0.162698	0.142427	0.0447154	0
0.0302653	0.0606061	0	0.0359613	0	0.0472813	0.0472813	0.0288221	0.0712251	0
0.0606061	0.165975	0.0799373	0.0543888	0.252252	0.336557	0.336557	0.0502183	0.0922432	0.107396
0.165975	0.102356	0.074359	0.0977398	0.00564972	0.114391	0.114391	0.127615	0.451613	0
0.102356	0	0.0670996	0.0442594	0.0569536	0.0446097	0.0446097	0.0806916	0.161677	0.0343643
0	0.13586	0.0255474	0.10017	0.0697674	0.142427	0.142427	0.0679348	0	0.0440021
0.13586	0.0799373	0.104046	0.05	0	0.0288221	0.0288221	0.0483092	0	0.0447154
0.0799373	0.0589135	0.0553411	0	0.0159744	0.129897	0.129897	0.0306667	0.0773585	0
0.0589135	0.0445469	0	0.0453608	0.0927602	0.0369458	0.0369458	0.027027	0.0210896	0
0.0947137	0.0255474	0.0593824	0.13463	0.0359613	0.0502183	0.0502183	0.0389222	0.139535	0
0.074359	0.104046	0.0263158	0.0605327	0.0559701	0.108579	0.108579	0.0557029	0.121298	0
0.0416244	0	0.0317919	0.296073	0	0.049505	0.049505	0.032967	0.312925	0
0.0670996	0.3	0	0.0424242	0	0.127615	0.127615	0.0501233	0.0923695	0.0712251
0.0445469	0.0214133	0.0180929	0.121585	0.205128	0.0806916	0.0806916	0.0641399	0.224576	0.0922432
0.0255474	0.0553411	0.113164	0.084753	0.0163666	0.0679348	0.0679348	0.0956399	0	0
0.0738636	0.0574163	0.0929235	0.191675	0.00860047	0.0507246	0.0507246	0.0988593	0.201507	0
0.104046	0.0593824	0.0493916	0.0692771	0.0243902	0.0726601	0.0726601	0.0181818	0.0617886	0
0	0.0263158	0.065073	0.112157	0.0413534	0.0483092	0.0483092	0.0541562	0.0280899	0.451613
0.3	0.117647	0.105263	0.0225989	0.0243309	0.204167	0.204167	0.0190311	0.0201806	0
0.0214133	0.112705	0.0597758	0.0251889	0.19917	0.0401786	0.0401786	0.048218	0.192118	0.0795455
0	0.083045	0.0689655	0.0638767	0.0690045	0.0306667	0.0306667	0.0149701	0	0.0574074
0.121387	0.155143	0.0229885	0.00685401	0.112705	0.027027	0.027027	0.0272537	0	0.0299401
0.0553411	0.0317919	0.0939279	0.0420091	0	0.0389222	0.0389222	0.15586	0.162698	0
0	0.0362812	0.094086	0.0334646	0.0123993	0.236842	0.236842	0.12938	0.0688259	0.0300429
0.0495698	0.0852018	0.0386905	0.0476923	0.0473538	0.0557029	0.0557029	0.0464191	0.0561555	0.0292165
0.0783699	0.0313808	0.0502183	0.0833793	0	0	0	0.106667	0.275862	0.161677
0.0574163	0.0745683	0.105381	0.108209	0.0261097	0.143266	0.143266	0.039261	0.0832571	0.178571
0	0	0.115789	0.0633484	0	0.032967	0.032967	0.113248	0	0
0.0593824	0.158568	0.118442	0.0283592	0.0453809	0.0501233	0.0501233	0.0799373	0.046371	0
0.0263158	0.108579	0.0503247	0.142355	0.0534653	0.0641399	0.0641399	0	0.0953846	0.0773585
0.117647	0.0180929		0.223757	0.0110375	0.148479	0.148479	0.0235756	0.0237069	0.0210896
0.112705	0.0155807		0	0.0039968	0.0956399	0.0956399	0.118765	0.0550459	0.0193662
0.083045	0.0477327		0.159389	0.120968	0.0988593	0.0988593	0.0362812	0.0173502	0
0.256039	0.0302326		0.0646236	0	0.0181818	0.0181818	0.0930233	0	0.139535
0.155143	0.113164		0.0845638	0.0277529	0.129151	0.129151	0.103746	0.223404	0.0964706
0.0317919	0.126172		0.185535	0	0.0146678	0.0146678	0.0845921	0.0814889	0.121298
0.0362812	0		0.243357	0.218391	0	0	0.0419463	0.32093	0
0.185369	0.13128		0.0626927	0.0543888	0.176087	0.176087	0.0362976	0	0.246862
0.0852018	0.215527		0.115942	0.0485437	0.0541562	0.0541562	0.0767494	0.0856193	0.040404
0.0313808	0.130189		0.113946	0	0.1875	0.1875	0	0.379747	0.0277008
0.0745683	0.0501475		0.14736	0.0632911	0.0384615	0.0384615	0.165242	0.0822785	0.312925
0	0.0929235		0.0270737	0.0380952	0.0976909	0.0976909	0.0365079	0.0294695	0.0666667
0.158568	0.116883		0	0	0.3	0.3	0.0382514	0.0407125	0.0234114
0.289402	0.2047		0.210375	0.043956	0.161125	0.161125	0.106494	0.044405	0.0209644
0.108579	0.112251		0.0342139	0	0.0726979	0.0726979	0.0742574	0.119224	0.0567686
0.0180929	0.0750293		0.0245291	0.211045	0.116197	0.116197	0.262112	0.0773196	0.0277008
0.0155807	0.065073		0.210807	0.00559742	0.0746269	0.0746269	0	0.0610169	0.0146199
0.0477327	0.0888031		0.0934066	0.0222222	0.0190311	0.0190311	0.0763132	0.0480349	0.0923695
0.0302326	0.105263		0.0668824	0	0.048218	0.048218	0.152805	0	0.0245796
0.113164	0.0597758		0.112216	0.135417	0.176976	0.176976	0.140909	0.0211827	0.0385779
0.151858	0.108861		0.0343879	0	0.102564	0.113372	0.054883	0.0912365	0.089613
0.126172	0.177924		0.0983607	0.0360111	0.0700483	0.0149701	0.138122	0	0
0	0.154135		0.0551268	0.03465	0.113372	0.0272537	0.0194553	0.089172	0
0.13128	0.150558		0.0554386	0.040783	0.0149701	0.061657	0.0386905	0	0.224576
0.215527	0.0309278		0.0992063	0.0320388	0.0272537	0.15586	0.140984	0.0579151	0.0428816
0.130189	0.113924		0.111111	0.0355649	0.0979499	0.12938	0.171196	0.080819	0.0116402
0.0501475	0.0689655		0.179075	0.352941	0.061657	0.0464191	0.159624	0	0.0600601
0.0929235	0.182898		0.0600985	0.0977398	0.15586	0.0121837	0.0264317	0.0575916	0.0201613
0.116883	0.0623782		0.0348162	0.0430293	0.12938	0.171821	0.177936	0.165625	0
0.0493916	0.0818966		0.070018	0	0.0464191	0.106667	0.0751295	0.351852	0.201507
0.2047	0.16573		0.102874	0	0.253623	0.039261	0.0513274	0.128713	0.0278552
0.112251	0.0229885		0.0808081	0	0.0121837	0.0806916		0.171429	0
0.0750293	0.0939279		0.031995	0.0245955	0.171821	0.0509709		0.0910931	0.0617886
0.065073	0.278481		0.0362903	0.114286	0.106667	0.113248		0	0.2
0.0589587	0.158965		0.125637	0.0378521	0.039261	0.0799373		0.0484848	0.0970395
0.0888031	0.0893186		0.11794	0.0070491	0.0806916	0.0493097		0.08	0.0280899
0.105263	0.0369181		0.103474	0	0.0509709	0.145354		0.353846	0
0.0597758	0.239203		0.179868	0.00665748	0.113248	0.128368		0.0472813	0.0234043
0.108861	0.175758		0.0532972	0.0533579	0.0799373	0		0.336557	0
0.101639	0.0502183		0.0926366	0.0444444	0.0493097	0.129231		0.221719	0.0233184
0.177924	0.105381		0.0380952	0.0442594	0.145354	0.0596437		0.143251	0.0317003
0.154135	0.144101		0.0302653	0.0201207	0.128368	0.00693963		0.0631313	0.0249066
0.150558	0.172619		0.0377129	0.10017	0	0.0536585		0.113861	0.0201806
0.0309278	0.115789		0.0970954	0.0467938	0.129231	0.0235756		0.0688525	0.0512821
0.113924	0.0452489		0.0530786	0	0.0596437	0.187736		0.0262726	0.0610687
0.0689655	0		0.0529501	0.05	0.00693963	0.118765		0.0848861	0.019084
0.182898	0.118442		0.0658135	0	0.0536585	0.0849315		0.106607	0.192118
0.0623782	0.0503247		0.0775937	0	0.0235756	0.0479846		0.134804	0.052381
0.0818966			0.0809899	0.0280505	0.187736	0.0362812		0.0917248	0
0.16573			0.0260922	0.0489451	0.291609	0.0930233		0.103093	0.0277778
0.0229885			0.0458295	0.0527066	0.118765	0		0	0.071875
0.0939279			0.0371972	0.104651	0.0849315	0.0853659		0	0
0.278481			0.353846	0.0237893	0.20765	0.0751174		0.102362	0
0.158965			0.353846	0.0315789	0.0479846	0.103746		0.0351494	0.162698
0.0893186			0.353846	0.0453608	0.0362812	0.0816697		0.0721063	0
0.0369181			0.353846	0.13463	0.191099	0.0845921		0.0371025	0.0199637
0.0533333			0.353846	0.0605327	0.06875	0.0419463		0.0282087	0.0688259
0.094086			0.353846	0.00558036	0.0930233	0.147619		0.157329	0.0426829
0.0386905			0.353846	0.0708556	0	0.0767494		0.0773585	0.097561
0.239203			0.353846	0.0434783	0.0853659	0.0927318		0.0404412	0.0164609
0.175758			0.353846	0.296073	0.0751174	0.195876		0.134328	0
0.0502183			0.0962199	0.0424242	0.103746	0.179487		0.199561	0
0.108571			0.154275	0.121585	0.0816697	0.165242		0.044501	0.0561555
0.13161			0.0310559	0	0.0851582	0.190608		0	0.275862
0.105381			0.0979866	0	0.0845921	0.019697		0.520619	0.257669
0.144101			0.0944123	0.0387597	0.0419463	0.0365079		0.241509	0
0.172619			0.130203	0.00550055	0.0362976	0.25		0	0.0832571
0.115789			0.0757282	0.084753	0.147619	0		0.209434	0
0.0452489			0.0516844	0.0600476	0.0767494	0.116466		0.0437158	0
0			0.194946	0.191675	0.0927318	0.110767		0.044405	0
0.118442			0	0.0368809	0	0.150558		0.0623864	0
0.0503247			0.206038	0.0692771	0	0.116312		0.0259179	0
			0	0.112157	0.195876	0.169521		0.131507	0
			0.0316857	0.0590551	0.179487	0.0382514		0.245902	0
			0.0453947	0.0225989	0.165242	0.0755208		0.0547945	0
			0.158508	0.0323521	0.190608	0.106494		0.100775	0.046371
			0.0685544	0.0251889	0.0276498	0.0742574		0	0.0953846
			0.0391566	0.0395257	0.019697	0.165975		0.0198962	0.00677201
			0.174603	0.0579421	0.0365079	0.262112		0.0213675	0.123506
			0.0742706	0.0347738	0.25	0.0944882		0.197509	0
			0.0418432	0.0638767	0	0.0634715		0.158508	0.0237069
			0.0770819	0.00685401	0.116466	0.112705		0.0621019	0.0625
			0.0908059	0.141252	0.110767	0		0.092511	0.0550459
			0.045967	0.0995733	0.150558	0.0763132		0.104524	0
			0.324786	0.0395562	0.0454545	0.027933		0.0223301	0.0173502
			0.102877	0.0148662	0.116312	0.0483092		0.0556745	0.026699
			0.205163	0	0.169521	0.0291508		0	0
			0.12809	0.0080429	0.0382514	0.152805		0.036715	0.0440252
			0.148641	0.0420091	0.0755208	0		0	0.0173333
			0.0702087	0.0621016	0.106494	0.0289017		0.0825959	0.0769231
			0.0175055	0.0334646	0.0742574	0.0242826		0.00702247	0
			0.056196	0.0476923	0.165975	0.102526		0.0958231	0.0692308
			0.0276982	0.038736	0.262112	0.140909		0	0.0376068
			0.00747943	0.0501672	0.0944882	0.054883		0.183673	0
			0.0937951	0.0290749	0	0.065534		0.0765273	0
			0.0879931	0.0833793	0.0634715	0.110092		0	0
			0.11	0.108209	0.112705	0.138122		0.0805572	0.100478
			0.04633	0.0347222	0	0.0194553		0	0
			0.042735	0.0638298	0.0763132	0.121655		0.241758	0
			0.0617042	0.0133333	0.0837696	0.126853		0.114391	0.0497076
			0.196147	0.0356164	0.027933	0.175055		0.0192926	0.223404
			0.0316699	0.0473373	0.0483092	0.140984		0	0.0814889
			0.012728	0	0.0291508	0.171196		0.0639535	0.32093
			0.14121	0.126591	0.152805	0.137648		0.193277	0.0252918
			0.0559701	0.0672854	0	0.159624		0.191388	0.0306407
			0.0325733	0.0343853	0.0289017	0.119584		0.0868056	0.0966562
			0.0457317	0.0889423	0.0242826	0.0514208		0.186567	0
			0.0645825	0	0.102526	0.098546		0.164557	0.0187617
			0.226804	0.0309859	0.140909	0.0264317		0.019802	0
			0.132634	0.0729403	0.054883	0.177936		0.162044	0.0344234
			0.145847	0.0205656	0.065534	0.20202		0.353846	0.0337079
			0.163636	0.0633484	0.110092	0.0533333		0.0956341	0.060241
			0.038624	0.0283592	0.138122	0.0751295		0.0722222	0
			0.0221328	0.0222822	0.0194553	0.0818966		0	0
			0.0630631	0.142355	0.0386905	0.0513274		0	0.0856193
			0.0605469	0.223757	0.121655	0.0986842		0.0680851	0.0526316
			0.0646914	0	0.126853	0.0279898		0.0248933	0
			0.104587	0.159389	0.175055	0.0786325		0.0846154	0.379747
			0.0820433	0.0440154	0.140984	0.0478821		0.0826446	0.0822785
			0.0357143	0.104651	0.0789809	0		0.107186	0
			0.0310633	0.0646236	0.171196			0.115559	0.0294695
			0	0.0845638	0.179721			0.0606061	0.074184
			0.0391156	0.0477223	0.0302403			0.0192102	0.0407125
			0.0351351	0.185535	0.137648			0	0.00582411
			0.113744	0.0551282	0.159624			0	0.044405
			0	0.0647088	0.281081			0.0398981	0.119224
			0.190813	0.0465632	0.113069			0.0807938	0.0773196
			0.144295	0.243357	0.119584			0.0380952	0.0203666
			0.0713838	0.0626927	0.112782			0.0557491	0.0816327
			0.140167	0.0348162	0.0514208			0.0481381	0.0610169
			0.155825	0.0164799	0.0416244			0.128686	0
			0.222615	0.115942	0.098546			0.0354938	0
			0.0947368	0	0.0264317			0.0301624	0
			0.0245041	0.0304942	0.177936			0.117746	0.019305
			0.0757576	0.0640669	0.20202			0.0257732	0.0480349
			0.0774194	0.113946	0.0533333			0.119332	0
			0.198485	0.0624464	0.0136054			0.012987	0.0211827
			0.0315789	0	0.0751295			0.212766	0.0532286
			0.0253807	0.046225	0.0818966			0	0.0322404
			0.0806142	0.0205128	0.0513274			0.0427699	0.0912365
			0.0538674	0.0370886	0.0986842			0.0883797	0
			0.0478088	0.021322	0.0279898			0.107527	0.0602549
			0.0631229	0.14736	0.0786325			0.0766129	0.0162602
			0.0493097	0.0509626	0.0478821			0.0935738	0
			0.0397351	0.0706522	0			0	0
			0.116981	0.0330033				0.0450237	0.089172
			0.00715308	0.0270737				0.0792079	0
			0.020073	0.0747331				0	0
			0.0198413	0.0126156				0.249191	0.0888889
			0.142424	0.102703				0.177885	0.0351201
			0.165975	0.0199203				0.122302	0.0576369
			0.0211161	0.0935731				0.0716479	0.0579151
			0.107692	0				0.0682051	0
			0.242718	0.210375				0.0599369	0
			0.0690909	0.0342139				0.137795	0
			0.136525	0.0326087				0.127273	0.080819
			0.0519149	0.0245291				0.0738328	0
			0.0701754	0.0502699				0.0420792	0.0575916
			0.150943	0.210807				0.0594739	0
			0.0683919	0.170068				0.0420945	0
			0.112583	0.0934066				0.103004	0.134855
			0.0120048	0.021978				0.0339343	0.045977
			0.0140252	0.0207394				0.148387	0.0301887
			0.040404	0.0177515				0	0
			0.0510949	0.112505				0.0165837	0
			0	0.0328767				0.0332378	0.112745
			0.026335	0				0.043152	0.0777027
			0.0877193	0.0733104				0.114919	0.165625
			0.164179	0.0694327				0.107296	0.0778781
			0.0146299	0.0128205				0.0361991	0
			0.0838509	0.0409639				0.0563025	0.351852
			0.04814	0				0.067757	0
			0.08	0.0668824				0.0955882	0
			0.0864198	0.100973				0.0753564	0.0466128
			0.0384	0.0789474				0.16	0
			0.0967742	0.0240385				0.044	0.128713
			0.330855	0.112216				0.173913	0.171429
			0.04814	0.0343879				0.0689655	0.177384
			0.0735294	0.0525292				0	0.0813675
			0.421053	0.0367119				0.0205382	0.0910931
			0.0785714	0				0.0611354	0.0245536
			0.0352941	0.0200803				0	0.0264901
			0.148649	0.0983607				0	0
			0.173184	0.0355828				0.373626	0.0484848
			0.0666667	0.0243902				0.0294324	0.123563
			0.0588235	0.0136411				0.0756014	0.0247074
			0.0672389	0.0551268				0.0609756	0.0117233
			0.0223084	0.0554386				0.15142	0.08
			0.142285	0.0233546				0.0446097	0
			0.144201	0.0402542				0.0845638	0.0327225
			0.216216	0.0992063				0.14158	0.0805009
			0.114774	0.025974				0.0900621	0.0435511
			0	0				0.0781415	0.0915033
			0.227334	0.0274725				0.108108	0.353846
			0.0763819	0.0486891				0.316143	0.0269542
			0.103129	0.0717703				0.020592	0.0852713
			0.0721248	0.0455026				0.121636	0
			0.170382	0.0552239				0.0478955	0.0431894
			0.065	0.0398532				0.0215385	0.0472813
			0.0717391	0.111111				0.174603	0
			0.120482	0.179075				0.0325945	0.0818182
			0.0828025	0.0406593				0.0537408	0.0765766
			0	0.0424374				0	0.336557
			0.103448	0.0600985				0.0532213	0.0539568
			0.199005	0.0348162				0	0.0833333
			0.266393	0.0228216				0.0878788	0.0526316
			0.0929368	0.00762195				0.0103774	0.024055
			0.0456274	0.0637329				0.290749	0.0620838
			0.0726141	0.0570652				0.109902	0.221719
			0.229167	0.0744681				0.568627	0.079615
			0.0686785	0.0273632				0.353846	0.143251
			0.0406504	0.150301				0.125	0
			0.0128308	0.0542741				0.241509	0.0631313
			0.0289622	0.060319				0.509804	0.0454545
			0.0294345	0.00890472				0.146919	0.113861
			0.166667	0.0597015				0.184783	0
			0.0976744	0.070018				0.0619236	0.0427942
			0.121212	0.102874				0.0910364	0
			0.0741688	0.0808081				0.045584	0.00692521
			0.102041	0.031995				0.167614	0.0688525
			0.0471842	0.0362903				0.0784672	0.0262726
			0.073991	0.125637				0.0856269	0.0848861
			0.0869565	0.11794				0.0655738	0.0131406
			0.121768	0.0256881				0.115152	0.0196078
			0.179148	0.103474				0.071028	0
			0.0408472	0.0382022				0.0840752	0.108824
			0.0917431	0.069697				0.0753425	0
			0.04154	0.0262123				0.188034	0.0264188
			0.0339463	0.0304498				0.0513919	0
			0	0.179868				0.0791855	0.106607
			0.21	0.0532972				0.18287	0.174061
			0	0.0884146				0.576577	0.0454545
			0.0704403	0.0338983				0	0.023088
			0	0.00550551				0.0899471	0.101655
			0.0895522	0.0686137				0.0676923	0.0172414
			0.0851582	0.0926366				0.00598802	0.134804
			0.0238663	0.0543779				0.0284238	0
			0.153425	0.0380952				0.128065	0
			0.11575	0.0314861				0.0209644	0
			0.0158014	0				0.0874751	0.0655271
			0.165289	0.0366552				0.0600815	0.0404858
			0.181102	0.0302653				0.0127551	0.0917248
			0.0388626	0.00919238				0.0727273	0.103093
			0	0.0377129				0.0367119	0
			0.0997567	0.0246085				0.12973	0
			0	0.0970954				0.0455785	0.0260664
			0.0816502	0.0530786				0.135179	0.0813008
			0.0714286	0.0657016				0.0200927	0.0927419
			0.0445682	0.019544				0.240838	0
			0.0716332	0				0	0.0987544
			0.0786749	0.0188324				0	0.0685714
			0.0511006	0.0353319				0.0242511	0.102362
			0.137457	0.0405014				0.130682	0
			0.122837	0.0931744				0.0760626	0.0351494
			0.168784	0				0.109415	0.0637523
			0.26839	0.0529501				0.0891089	0.0368034
			0.13586	0.00876494				0.102174	0
			0.115282	0				0.0551471	0.0905797
			0	0.0326409				0.20659	0.0182815
			0	0.0318533				0.0719697	0.0566667
			0.0932945	0.0240964				0	0.0721063
			0.0207337	0.0658135				0.0989011	0.0371025
			0.0726172	0.0263852				0	0.0310881
			0	0.0775937				0.0291971	0.0282087
			0.0883392	0.0809899				0.0899471	0.0782998
			0.171429	0.0260922				0.0945946	0.157329
			0.0675	0.0371145				0.0706806	0.0308087
			0.0466926	0.0458295				0.106667	0.0719697
			0.0166113	0.0371972				0.090604	0
			0.112903	0.353846				0.0715935	0
			0.106275	0.353846				0.11509	0
			0.0495413	0.353846				0.126246	0
			0.0815217	0.353846				0.0542986	0
			0.120452	0.353846				0.0485751	0
			0.0143756	0.353846				0.0221607	0
			0.0177148	0.353846				0.129897	0
			0	0.353846				0.0611141	0.024948
			0.00951475	0.353846				0	0.0568182
			0	0.0200401				0.162791	0.0337323
			0.106383	0.0962199				0.0773585	0.0773585
			0	0.0125326				0.109834	0.0404412
			0.0227656	0.00873362				0	0.0323276
			0.135458	0.154275				0.188034	0.134328
			0.00927909	0.0487805				0.057377	0.199561
			0.100309	0.112245				0	0.044501
			0.0473588	0.0310559				0.0353357	0.0226481
			0.0991935	0.0645995				0.0701493	0.0282916
			0.0870488	0.0611765				0.209005	0
			0.0864073	0.0256039				0.0726795	0
			0.0337323	0.0979866				0	0
			0.338983	0.0385627				0	0
			0.0400844	0				0	0.520619
			0.0629454	0				0.0410023	0.0338983
			0.175862	0.0578898				0.0996885	0.0991736
			0.171704	0.00621228				0.0505902	0.178723
			0.117391	0.0834021				0.0623441	0
			0.0824524	0.0944123				0.0833333	0
			0.0591497	0.130203				0.116402	0.241509
			0.141892	0.0757282				0.0373134	0
			0.0427136	0.0516844				0.146154	0
			0.0858051	0.086262				0.0388514	0.018797
			0.088	0				0.0542636	0
			0.10828	0.0287356				0.105834	0
			0.0424837	0				0	0.097166
			0.0904173	0.031375				0.0980392	0
			0.030837	0				0.0444444	0
			0.125728	0				0.122857	0.161538
			0.0970874	0.194946				0.186992	0.0521472
			0.111905	0				0.025066	0
			0	0				0.0865801	0.0342124
			0.0723192	0				0.0593607	0.209434
			0.0278638	0.0339943				0.23913	0.0389105
			0.0274637	0				0.0467422	0
			0.053211	0				0.0375587	0
			0.109063	0.0227743				0.0198556	0.0884211
			0.0875706	0				0.289062	0.0437158
			0.0115875	0.0413223				0.115385	0.044405
			0	0.0751043				0.0840841	0
			0.0205392	0				0	0
			0.0754717	0.206038				0	0
			0	0.0423131				0.12782	0.0623864
			0.0136986	0.0745976				0.0725389	0.0429448
			0	0				0.209957	0.0259179
			0.0664224	0.065769				0.082397	0
			0.0956284	0.0934426				0.145631	0.131507
			0.0405093	0.026764				0.145315	0.245902
			0.0151057	0.0316857				0.0234798	0.0806723
			0	0.0453947				0	0.0298238
			0.0516432	0.0089854				0.0773481	0
			0.111111	0.0156919				0.117801	0.0547945
			0.0147059	0.00638104				0.0369458	0.100775
			0.0155807	0.10639				0.227273	0.125
			0.175747	0.0598592				0	0
			0.149254	0.0534947				0.106858	0.0198962
			0.0306834	0.0674487				0.127273	0.0213675
			0.0589135	0.0317369				0.131313	0.197509
			0.147992	0.0336538				0.153374	0.158508
			0	0.0248227				0.0773585	0.0362077
			0.0809793	0.0324074				0	0
			0.0707196	0				0.0223752	0.0560748
			0.0782918	0.023224				0.0411311	0.0498915
			0.0177936	0.158508				0.0576653	0
			0.0473934	0.0685544				0.0961145	0.0374532
			0	0.035551				0.0327434	0
			0.0663265	0.042963				0.122807	0.0382222
			0.0434783	0.037037				0.0659026	0.0621019
			0.0329475	0.0718711				0.127106	0.092511
			0.0947137	0.0391566				0	0.0662651
			0.0723404	0.020202				0.134948	0
			0.0522388	0.0873855				0.0231092	0
			0.0955882	0.0668815				0.00556793	0.104524
			0	0.020284				0.0960452	0.0223301
			0	0.0300273				0.079929	0.0556745
			0.248908	0.174603				0.115213	0
			0.0293454	0.0784508				0.0601093	0.0446965
			0.0606061	0.0742706				0.0487805	0.0326797
			0	0.0175077				0.164894	0.0550098
			0.084	0.0418432				0.185059	0.132584
			0	0.00830189				0.0143885	0.0707071
			0	0.0289036				0.0831683	0
			0	0.00927703				0	0.036715
			0.183673	0.0770819				0.0813449	0
			0.140351	0.0407061				0.0897436	0.0825959
			0.0556845	0.0208768				0.136519	0.0551978
			0.167401	0.0185273				0.12311	0.194595
			0.0543478	0.062724				0.031401	0.0268817
			0	0.0186854				0.0603448	0
			0.64486	0.0606061				0.0688705	0.0441919
			0.0487805	0.0515505				0.0976744	0.00702247
			0.030303	0.0104329				0.0361795	0.0958231
			0.00887978	0.0908059				0.121212	0.0286104
			0	0.0121269				0.0631383	0
			0.0595745	0.045967				0.108579	0.0471545
			0.1258	0.0317073				0.202073	0.0559687
			0.139963	0.0797688				0.0808561	0
			0.150943	0.0138889				0	0
			0.0416244	0.0176768				0.128302	0.183673
			0.0813953	0.0180368				0	0.0765273
			0.0925926	0.324786				0.0633117	0
			0.148036	0.102877				0.279279	0.0805572
			0.144628	0.0839454				0.171625	0.0584551
			0.0300231	0.0302419				0.105263	0
			0.0300231	0				0	0.241758
			0.0698254	0.205163				0.04	0
			0.0864198	0.0426945				0.135307	0
			0.0929368	0.040783				0.015674	0.114391
			0.229885	0.0117435				0	0.0192926
			0.256011	0				0.201005	0
			0.0813953	0.0211538				0.0756972	0
			0	0.0399417				0	0
			0.233333	0.12809				0.0676471	0
			0.173432	0				0.0165746	0
			0.0823045	0.148641				0.0192308	0.0552632
			0.115385	0.0702087				0	0.128205
			0.125	0.0175055				0.0716846	0
			0.289062	0.056196				0.0446756	0.0639535
			0.079096	0.0276982				0.0900819	0.113924
			0	0.032754				0.481481	0.083612
			0	0.0636147				0	0.193277
			0	0.00747943				0.315436	0
			0	0.0421053				0.0134969	0
			0.0564706	0.030426				0.060307	0
			0.0193861	0.0346821				0	0
			0.0805785	0.0205298				0.123123	0
			0.0440252	0				0.0970874	0.191388
			0.104	0.131175				0.222222	0.0316302
			0.104	0.0216471				0.0114464	0.0868056
			0.0368349	0				0	0.0154242
			0.0730897	0				0.0661058	0.186567
			0.214286	0				0.0238095	0.164557
			0.214286	0.0134771				0	0
			0.745455	0				0.0298103	0
			0.520619	0.042236				0.080786	0.0361011
			0.190476	0.0937951				0	0.019802
			0.102362	0.0879931				0.0687831	0.0240296
			0.00688231	0.11				0.053211	0.0453031
			0.478632	0.04633				0.048906	0.162044
			0.11828	0.042735				0.0905563	0.353846
			0.123913	0.0193861				0.0960187	0.0956341
			0.0382696	0.0617042				0.199438	0.0722222
			0.0754717	0.0234742				0.0843949	0
			0	0.196147				0.065896	0.0368764
			0.0891089	0.129278				0.0688525	0
			0.177515	0.0232843				0.0198413	0.0680851
			0.0134529	0.0316699				0.0464286	0.0132182
			0.0657895	0.0230947				0	0.0233438
			0.113177	0.0364501				0.241304	0
			0.120988	0.012728				0.0468384	0.0722222
			0	0.14121				0.111726	0
			0.149038	0.0203666				0.11336	0.0248933
			0.12013	0.0217588				0.0421286	0.0846154
			0	0.025289				0.0483271	0.0215054
			0.0787338	0.0284879				0.0815789	0.200743
			0.0821114	0				0.0624	0.0901639
			0.0461216	0.215094				0.133333	0.121699
			0.12766	0.00566449				0.0705219	0.0181159
			0.0706941	0.104762				0.0388014	0
			0.125	0.0559701				0.0443425	0.0583804
			0.0607595	0.0325733				0.222298	0.0401338
			0.0445469	0				0.140167	0.0521327
			0.40566	0.0457317				0.039499	0.0792839
			0.0355472	0				0.0777778	0
			0	0				0.0306452	0
			0.124694	0				0	0.0434153
			0.0463822	0.0637636				0.0352941	0.0826446
			0.0484848	0.0645825				0.0765987	0.0328849
			0.062963	0				0.204852	0
			0.0780287	0.0403397				0.0353698	0
			0.523364	0				0.201166	0
			0.118765	0.168611				0.193548	0.0282609
			0	0.0507488				0.0490196	0.0194863
			0.193303	0.0341113				0.0967742	0
			0.0823245	0.0221932				0.131528	0.107186
			0.043771	0.226804				0.0837838	0.0334448
			0.0559701	0.132634				0.112108	0
			0.301587	0.145847				0.174927	0.0506912
			0.260417	0.0279805				0.131579	0.0651042
			0.0385852	0.0569853				0.049505	0
			0.0720524	0.0464509				0.0611111	0.119512
			0.025584	0.0785645				0	0
			0.0302752	0.0181291				0.152878	0.0203666
			0.08	0.0752351				0.169788	0.115559
			0.118182	0.0612245				0.219595	0.0754717
			0	0				0.0297619	0.0606061
			0.0738636	0.163636				0.135593	0.0703654
			0.0366521	0				0.087344	0.118541
			0.12	0.0667964				0	0.0192102
			0.0941176	0				0.122302	0
			0.0738255	0.038624				0.0368764	0.0505051
			0.146993	0.123967				0.0154639	0
			0	0				0.110759	0
			0.21875	0.0318878				0.0546448	0.0398981
			0.0493631	0.0480167				0.0497462	0.0861505
			0.146998	0.0221328				0.0743243	0
			0.0740741	0.0337756				0.278947	0
			0.0810515	0.023221				0.013663	0
			0.24	0				0.117557	0
			0.031348	0.0304487				0	0.0807938
			0.0379464	0.0630631				0.0162338	0.0380952
			0.20765	0.0824742				0.100865	0.0557491
			0	0.0173348				0.246753	0
			0.0576923	0.0605469				0.0742574	0.0481381
			0.0767494	0				0	0.0415315
			0	0.0672131				0.0956522	0.128686
			0.194274	0.0646914				0.059492	0
			0.0804954	0.0514706				0.056872	0.0236967
			0.0659026	0.104587				0	0.0948276
			0	0.0719021				0.0814425	0.0162075
			0.0206612	0.142722				0	0.165563
			0.0295858	0.00964392				0.214286	0
			0.0609756	0.0141176				0.0955882	0.0354938
			0.125261	0.125				0.0563798	0
			0.190051	0.09826				0.0645833	0.0193424
			0	0.0820433				0.0897436	0.0276498
			0.021097	0.054409				0.0738095	0.0301624
			0.0307692	0.0942408				0.037037	0.0483193
			0	0.103647				0.0605469	0.0216942
			0.0493506	0.0195498				0.0076297	0.0674232
			0.0648464	0.201681				0.0542636	0.0353698
			0.117284	0.0265625				0.0815642	0
			0.164534	0.0567686				0.176871	0.0206612
			0.189542	0.0357143				0	0
			0.0433276	0.0317003				0.197995	0.117746
			0.0428816	0.0208768				0.356589	0.0257732
			0.12095	0.0379965				0	0.119332
			0.558559	0.0252101				0.0589569	0.012987
			0.185263	0.0149254				0.147482	0.212766
			0.0906149	0.0226804				0	0
			0.135922	0.0310633				0.0605096	0
			0.0250569	0.0364807				0	0.0674536
			0	0				0.0514874	0
			0.047619	0.0102088				0.0589102	0.0268097
			0	0.0458015				0	0.0316302
			0.265734	0.102857				0.0507246	0
			0.093199	0.065445				0.0499603	0.0427699
			0.0266312	0.0317316				0	0.0883797
			0.0568182	0				0.0577778	0.0533981
			0	0				0.0707071	0
			0.247312	0.0391156				0.04	0
			0.268817	0				0.0327869	0.107527
			0.26087	0				0.0236486	0.0766129
			0	0				0.0414013	0.0539683
			0.0347003	0.120531				0	0.0935738
			0.0884956	0.020979				0.110169	0.104839
			0.0882353	0.0311615				0.218487	0.0892857
			0.00739744	0.0351351				0	0.0172712
			0.3	0.0432331				0.0519836	0.0565302
			0.314578	0.0772201				0.0912951	0
			0.15272	0.113744				0.100985	0.0564972
			0.2	0.0625				0.0413972	0.0223048
			0.0214133	0				0.164179	0.0450237
			0.0442308	0.190813				0.106814	0.0792079
			0.110638	0.0425532				0.100813	0.026465
			0	0.119107				0.0726601	0
			0.0274314	0.0841751				0.298165	0
			0.0606695	0				0.0400616	0.152439
			0.0643275	0.0357942				0.0400421	0
			0.0218341	0.0632411				0.042333	0
			0.119205	0.0632411				0.0348162	0
			0	0.0632411				0	0.0307692
			0.121387	0.145199				0.0953177	0.0352188
			0.180952	0				0	0.0234694
			0.126168	0.144295				0.0463822	0.249191
			0	0.105477				0.204167	0.0606061
			0.0913978	0.0207101				0.151156	0.177885
			0.0877193	0.0713838				0.165031	0.0862069
			0.0722433	0.0270758				0.0563063	0.0101302
			0.0721154	0.140167				0.0487805	0.10274
			0.0830671	0.0919689				0.0497402	0.0787402
			0.131579	0.0213592				0.128205	0.0184874
			0.103448	0				0.0264151	0.122302
			0.134426	0.155825				0.0559441	0.0486726
			0.14382	0.222615				0	0
			0.122736	0.0345745				0.040146	0.0383142
			0.0904872	0				0.221545	0
			0.177419	0.0598802				0.249042	0.382353
			0	0.0947368				0	0.102594
			0.159036	0.0276243				0.0753296	0.0716479
			0.146245	0.031746				0.0401786	0
			0.165017	0				0.0804598	0.114698
			0.0738916	0.00759219				0.0570866	0.0682051
			0.0228833	0.0523691				0	0.0251716
			0.0858369	0.0245041				0.0959079	0.0303951
			0	0				0.0512821	0.0599369
			0	0.052506				0.107438	0.076555
			0.0336391	0				0.0632411	0.0418251
			0.194585	0.0313316				0.103774	0.137795
			0.081103	0.0176367				0.0190074	0.0135558
			0.0277778	0.0439331				0.0943396	0.127273
			0.0653595	0.0107411				0.373134	0
			0.0311615	0.0196464				0.0212355	0
			0.132626	0.0757576				0	0.0738328
			0.136905	0.0774194				0.242647	0.0789663
			0.0811966	0.0536398				0.0334448	0.0420792
			0.0471822	0.083908				0.0495805	0
			0.127315	0.0376812				0.0995475	0.0594739
			0.0129032	0.0328515				0.127758	0.0420945
			0.0635179	0.198485				0.152505	0.166667
			0.119403	0.0315789				0.154545	0.103004
			0.118996	0				0	0.0371429
			0.0228571	0.030445				0.0198198	0.0658858
			0	0.0253807				0.114943	0.0492424
			0.0338219	0				0.0436782	0.0339343
			0.0750716	0.0251678				0.12605	0.148387
			0.081761	0.026087				0.0537634	0.0181301
			0	0.0806142				0.0843023	0
			0.163647	0.0538674				0.090566	0.0540541
			0	0				0	0.0230608
			0.0607735	0.0478088				0.0368189	0
			0.0411125	0.0906282				0.0804196	0.0165837
			0.0886203	0				0.106965	0.0592784
			0	0.0363322				0.0606407	0
			0.174699	0.0323276				0.104449	0
			0	0.0241636				0.153477	0
			0	0.0521327				0.0679887	0
			0	0.00489168				0.276786	0.0332378
			0.0452617	0.0631229				0.0886203	0.0539419
			0.186047	0.0911602				0.0831025	0.0372093
			0	0				0.14433	0.043152
			0.0409836	0.0633333				0.205387	0.114919
			0.0976744	0.0493097				0.0404949	0.107296
			0	0.010397				0.226345	0.0361991
			0.0180807	0.0152355				0.135908	0.0563025
			0	0.0299728				0.0202482	0
			0.123596	0				0.0314713	0
			0.201465	0				0.110169	0
			0.0903427	0.030303				0.0234375	0
			0.0666667	0				0.0939597	0.0533597
			0.0770925	0.0397351				0.272	0.196639
			0.104121	0.116981				0.246269	0.0796655
			0.184502	0.0179856				0.271062	0.0438596
			0.0483092	0.085213				0.0454545	0.103231
			0.109325	0.0694444				0.0822785	0.0419048
			0.103896	0.0639205				0.0447761	0.0658228
			0.374429	0				0.0402194	0.0251366
			0.323944	0.00715308				0	0
			0.399103	0.0340557				0.0931436	0.206751
			0.352941	0				0.0693878	0.0856672
			0.0723514	0.0391566				0	0
			0.0891089	0.0343915				0	0.0742706
			0.0530504	0.0156495				0.040404	0.067757
			0.135531	0				0.277778	0.136253
			0.0761246	0.020073				0.214286	0.150943
			0.0495698	0				0.0449827	0
			0.0096432	0.0666667				0.0846561	0.0220901
			0.182464	0.0492063				0.119724	0.0502513
			0	0.0230608				0.268041	0.0955882
			0	0				0	0
			0.11875	0				0.0347432	0.148253
			0	0.0421128				0.0394161	0
			0.0837004	0				0.0952381	0
			0.0378038	0.06875				0.0229885	0.0452489
			0.137771	0.0198413				0.0930233	0.0350263
			0.0684932	0.142424				0.0289855	0
			0.418919	0.165975				0.0247423	0.0753564
			0.3625	0				0.119048	0.131098
			0.134969	0.0432277				0.339367	0.16
			0	0.0211161				0.0520833	0.236111
			0.109195	0.107692				0.109916	0.0529532
			0.0582751	0				0	0.0477064
			0.0700935	0.165563				0.277108	0
			0.0269663	0.0116144				0.028169	0
			0.0783699	0.0109562				0.0462351	0.044
			0.0542741	0.242718				0.0532872	0.0416667
			0.241706	0				0.142245	0.173913
			0.0571429	0.0286278				0.074364	0.0584795
			0.0822296	0				0.0810811	0.0107411
			0.113553	0.226506				0.104613	0.0505689
			0.078125	0.0517928				0	0.0635838
			0.0626781	0.31358				0.0492126	0
			0.11276	0.0364964				0.0293333	0.0304878
			0.0714286	0				0.0796117	0.157895
			0	0				0.0668203	0.0689655
			0.109272	0				0.183044	0
			0.0926431	0.0679348				0.156573	0.0205382
			0.160494	0.110599				0.244813	0.0519481
			0	0				0.302281	0
			0.0556745	0.0690909				0.158088	0
			0.16954	0.0558882				0.283422	0.0611354
			0.0752688	0.030572				0.123529	0
			0.053012	0				0.138264	0
			0	0.0532544				0.110092	0
			0.0525	0.136525				0.0546737	0.0626959
			0.236842	0				0.144723	0.126437
			0.140594	0.0630435				0.236842	0.0664962
			0.11828	0.0635697				0.0383632	0.0766871
			0.120879	0				0.109705	0
			0.318937	0.0352645				0.0786857	0.0395809
			0.0444162	0.0519149				0.0769231	0.108808
			0.0676259	0				0	0
			0.0786062	0.0972627				0	0.373626
			0.0191205	0.0119474				0.0575139	0
			0.165591	0.0701754				0	0.0623946
			0.0574163	0.150943				0.217391	0
			0.122363	0.0683919				0.0678392	0.0294324
			0.221739	0.167442				0.0493963	0.0334448
			0.0917431	0.112583				0.0221402	0
			0.109395	0.033619				0.0386473	0.0208189
			0.113882	0.0442656				0.059919	0.0756014
			0.204583	0.102725				0	0.0362319
			0	0.0120048				0.0452489	0
			0.0483092	0.0140252				0.252427	0.0863309
			0.0857143	0.040404				0.0314342	0
			0.0520833	0.0510949				0	0.0309598
			0.0550725	0				0	0.107895
			0.37037	0.026335				0.070922	0.117284
			0.0352113	0.0877193				0.0516963	0.0713012
			0.163121	0.164179				0	0.0609756
			0.054923	0.0146299				0.092437	0.0785563
			0.0283828	0.125				0.039019	0.0448833
			0.0278552	0.0121359				0.0489209	0.0381944
			0.0866667	0				0.150685	0
			0.0290771	0.0838509				0	0.15142
			0.117647	0.0373027				0.100529	0.0446097
			0.0666667	0.0938967				0.055	0.0845638
			0.0671141	0.04814				0.0282258	0.14158
			0.0139064	0.0252101				0	0.15942
			0.107511	0.08				0.0634249	0.0569106
			0.0116414	0.0150943				0.178571	0
			0.0826446	0				0.160142	0.148045
			0	0.0864198				0.0708535	0.0900621
			0	0.0296167				0.0451467	0.0947137
			0.20743	0				0.101796	0.0654206
			0.12973	0.0384				0.0639777	0
			0.113924	0.0833333				0.103614	0
			0	0.0414013				0	0.13289
			0.0694006	0				0.0352941	0
			0.122222	0				0.236181	0.0189753
			0.0838235	0.0967742				0.0761073	0
			0.0457297	0.0833333				0.234043	0.0781415
			0	0.330855				0.0111214	0
			0	0.074856				0.273171	0.0264901
			0	0.0786948				0	0.108108
			0.0496054	0				0.0310734	0.092511
			0.108466	0.04814				0.146789	0.316143
			0.0358209	0.058906				0	0.0998767
			0.166667	0.0735294				0.0914179	0.020592
			0	0.0601504				0.00724113	0.121636
			0.135231	0.00719895				0.0966921	0
			0.187831	0.421053				0.230216	0
			0.12544	0.0348718				0	0.0478955
			0.163347	0.0396301				0.458716	0
			0.0965435	0.0650888				0.0879346	0.0221239
			0.0642077	0.0785714				0.221757	0
			0.0828947	0.0352941				0	0.0469349
			0.0224719	0.0295858				0	0
			0.0340426	0				0.143266	0.0884956
			0.0434174	0.0212766				0.126404	0.0580357
			0.173014	0.137097				0.0899471	0.105381
			0.0492958	0.0289855				0.0660897	0
			0.0492958	0				0.0568475	0
			0.0943396	0.179775				0.169492	0.0215385
			0.184255	0.148649				0	0.174603
			0.0625	0.0253165				0.0174216	0.0325945
			0.0372051	0.173184				0.0207547	0.0127065
			0.0155807	0.0666667				0.115789	0.0207547
			0.116643	0.0588235				0	0.0753138
			0.0604534	0.0672389				0.136364	0.0537408
			0.0382514	0.00723914				0.0718039	0
			0	0				0.012837	0
			0.0984781	0.0471264				0.00749625	0.0532213
			0.0409511	0.0916667				0	0.0763889
			0.0269192	0.0223084				0.145455	0
			0.0321739	0.106965				0.19969	0.159059
			0.0435185	0.0278552				0.0886525	0.0308642
			0.00758342	0				0	0
			0.10422	0.141844				0	0
			0.0735294	0				0.124668	0.0401201
			0	0.0387097				0.179167	0
			0.0443886	0.142285				0.148479	0.044843
			0.320513	0.144201				0.137029	0.0878788
			0.0911602	0.216216				0.0592384	0
			0	0.0277186				0.045082	0.197368
			0.107438	0.0618682				0.0519919	0
			0.22069	0.256944				0.380184	0.142427
			0.127572	0.0392157				0	0
			0.106965	0.0266821				0.0914513	0
			0.117772	0.076555				0.0470588	0
			0.0453564	0				0.0321821	0.0491329
			0.0590909	0.0443787				0.0524862	0.0327381
			0.0765027	0.0109983				0	0
			0.193277	0.034713				0.0703812	0
			0.135593	0.0362117				0.0357143	0.0280047
			0.0560538	0.0298701				0.079096	0.0103774
			0.0454968	0.114774				0.281553	0
			0.141274	0				0.0658537	0
			0.416667	0.0327553				0.0695187	0.0454545
			0.300971	0				0.233871	0.0483351
			0.270677	0				0.0379404	0.0384236
			0	0.227334				0.046371	0
			0	0.0763819				0	0
			0.257764	0.0940695				0.0943396	0
			0.277778	0.0419847				0.0945946	0
			0.105911	0.114679				0.0980392	0
			0.114286	0.103129				0.0827815	0.0133011
			0.056872	0.05				0.0851064	0.054717
			0.126214	0.0865922				0.216292	0
			0.134328	0.0443975				0.0215517	0
			0.112069	0.0228571				0.08	0.156667
			0.0654762	0.102356				0.0610932	0
			0.0856269	0				0.125683	0.290749
			0.190698	0.0106045				0.142857	0
			0.0458333	0.0374415				0.0807522	0
			0	0.233533				0	0.0498084
			0.0279441	0.103542				0.098081	0
			0	0.0615385				0.0497402	0.0323929
			0.0955882	0				0.070922	0
			0	0.100719				0.0173913	0
			0.110294	0				0.101476	0.0288221
			0.13835	0.0721248				0.0648968	0.0592227
			0.108607	0.170382				0.112601	0.109902
			0.0472879	0.065				0.0748031	0.568627
			0.0745342	0.0717391				0.1875	0.353846
			0.0386941	0				0.0629921	0.125
			0.0410023	0.0732538				0.0849858	0.0592417
			0.0860656	0				0.1	0.156667
			0	0.120482				0.0417755	0
			0	0.0828025				0.129005	0.241509
			0.249364	0.032				0.0821326	0.0825472
			0.304225	0				0	0.0707965
			0.165354	0.0951374				0.038864	0.509804
			0.117647	0				0.130879	0
			0.112705	0.0438596				0.229545	0.065445
			0.0582048	0				0.0402685	0.11713
			0.121168	0				0.0826446	0
			0.111111	0				0.14	0
			0.0653846	0				0.0340489	0
			0.0521921	0.0493097				0.267677	0.0347594
			0	0.103448				0.0243309	0.0695733
			0.0275229	0.027027				0	0.0272277
			0.0438247	0.199005				0.103448	0.0487805
			0.104019	0.266393				0.129151	0.0543572
			0.0839416	0.0929368				0.0354132	0
			0.0516129	0				0.0146678	0.146919
			0.00691085	0				0.0518135	0.184783
			0.114014	0				0.118056	0.0606061
			0.130612	0				0.0491803	0.0619236
			0.165992	0.0456274				0.0704225	0
			0.151057	0.0726141				0.0146396	0
			0.134948	0.0664653				0.0900243	0
			0.0812595	0.229167				0.0348584	0
			0.0406051	0.0249281				0.0843558	0.0419355
			0.0531401	0.127341				0.0617577	0.0268199
			0.0338028	0.0686785				0.0409836	0
			0.197719	0.0406504				0.0266904	0
			0.141561	0.0128308				0.0952381	0.0187416
			0.0266667	0.0217984				0.097166	0.0675676
			0.114754	0				0	0.0217267
			0.163551	0.110609				0.196617	0
			0.0900243	0				0.104326	0.123977
			0.136923	0				0.346429	0
			0.0246914	0.0369004				0	0
			0.211268	0.0289622				0.0404412	0.110315
			0.083045	0				0	0.0913706
			0.043956	0.0567686				0.0685237	0.0597976
			0.159763	0				0.0457256	0
			0.0857143	0.0294345				0.0990845	0.0910364
			0.0340651	0.0346021				0.101974	0.013986
			0.0380228	0.166667				0.0492958	0.045584
			0.130112	0.0976744				0.0405644	0.0462185
			0.0205761	0.121212				0	0.167614
			0.158177	0.0354223				0	0.0115039
			0.111111	0.0741688				0.146341	0.0285714
			0.0576357	0				0	0.104265
			0.281081	0				0.0522613	0.0626781
			0.141791	0.0700637				0.112186	0.0814815
			0.146341	0.102041				0.0343461	0.0471698
			0.0955882	0.0471842				0.0872162	0
			0.0955882	0.073991				0.047619	0.0784672
			0.105263	0				0.099851	0.0856269
			0.105263	0				0	0.0655738
			0.105263	0.0869565				0.179625	0.0263852
			0	0				0.0255639	0.121495
			0.0655542	0.121768				0.0348361	0.0798403
			0.04	0.027248				0.0538302	0.0765027
			0.0248139	0.179148				0.0234742	0.0254237
			0.0411523	0.09375				0.061674	0
			0.131637	0.0501567				0.0183486	0.10355
			0.0731293	0.0694864				0.111675	0.121212
			0.0453608	0.127907				0	0.115152
			0.0503145	0.148148				0.176087	0
			0.0634921	0				0.104651	0.0124224
			0	0				0	0.0130372
			0.14454	0.0308483				0.060686	0.071028
			0	0				0.0923077	0
			0.101215	0.0408472				0.0387597	0.0840752
			0.078125	0.0917431				0.120325	0.0753425
			0.0590717	0.0557029				0.115416	0.0255864
			0.229091	0.037037				0.092952	0.0596659
			0.120777	0.0788913				0.0926431	0.104348
			0.0516129	0.0514286				0.0517241	0.188034
			0.139013	0.04154				0.368159	0.0410959
			0.0589226	0.0339463				0.0415913	0.151515
			0.0183824	0.0311526				0.0372208	0.0513919
			0.0435685	0				0.0126904	0.0791855
			0.11041	0.0631068				0.0340909	0
			0.0253165	0.0854839				0.0623472	0.18287
			0.045098	0.21				0.131868	0.0942623
			0.0439952	0				0.113725	0
			0.039604	0				0.0558451	0
			0.0420475	0				0.104762	0.576577
			0.101449	0.0337423				0.158859	0
			0.127211	0.0592417				0.0707317	0
			0.123123	0.13253				0.0273038	0
			0.036965	0.169118				0.0401691	0
			0	0				0.0846047	0.333333
			0.0389171	0.111369				0.161525	0.0899471
			0.0591133	0.0704403				0	0.0728155
			0.0500417	0.128676				0.117359	0.0372881
			0.159722	0				0.0836747	0.0731707
			0.115977	0				0.046875	0.0229885
			0.423077	0.0895522				0.0340136	0.101493
			0.0817204	0.245399				0.227941	0
			0.0315789	0.0851582				0.2025	0.0166453
			0.128492	0				0.178886	0.0187713
			0.0164745	0.0238663				0.11828	0
			0.208589	0.153425				0.137097	0
			0.0261097	0.11575				0.0108578	0
			0.0569948	0.0333333				0.15843	0.092511
			0.12	0.0158014				0.0676692	0.0168634
			0	0.165289				0.17801	0.0676923
			0.0509356	0				0.27897	0
			0.0410367	0.181102				0.2	0
			0.0799136	0.0388626				0.0367394	0.0492611
			0.0447761	0				0.344156	0.0801001
			0.0692124	0.0267618				0.178694	0.00598802
			0.0134409	0				0.0937753	0.0277481
			0.256039	0.0997567				0	0.0296925
			0	0.0149942				0	0.0284238
			0.0615797	0.0166065				0.0654339	0.0260586
			0.0205607	0.0718816				0.0866667	0
			0.110092	0				0.0403023	0.111111
			0	0				0	0.0460405
			0.0698324	0				0.201941	0.0233251
			0.11911	0.0816502				0.0393701	0
			0.139738	0.261538				0.0720109	0
			0.113978	0				0.0913907	0.128065
			0.0388693	0				0.54902	0.0209644
			0.04329	0.0242718				0.105263	0.0874751
			0	0.0475138				0.0287081	0.0600815
			0.0750188	0.0815789				0.247423	0
			0.155143	0				0	0.108597
			0	0.0233645				0.0534351	0.0127551
			0.132812	0.0714286				0.0536913	0.0407407
			0	0.0445682				0.0665434	0.0727273
			0.056391	0.0313253				0.0905172	0.0375587
			0.0193424	0.0416667				0.114625	0.0304878
			0.0958606	0.0967742				0	0.0682128
			0.0132802	0				0.0515464	0.0293255
			0.0856269	0				0.18491	0.027088
			0.0672897	0.0716332				0.0680272	0.0151666
			0	0.172956				0.0621762	0.0666667
			0.0618956	0.0786749				0.0927536	0.0367119
			0.236641	0.0641026				0.304124	0.0926829
			0.0243902	0				0.0326633	0.12973
			0.101124	0.0359454				0.0851648	0.0772595
			0.0650038	0.074359				0.0708134	0.0455785
			0.0513419	0.0213904				0.0660661	0
			0.0364299	0.0511006				0.0982906	0.135179
			0.185714	0.0210084				0.039627	0.144681
			0.12145	0.0643863				0.0658307	0.142308
			0.0846774	0				0.167421	0
			0.190661	0.0802752				0.114286	0
			0.256917	0.029661				0	0.0460751
			0.113429	0				0.373626	0.0691244
			0.0107317	0				0.0635514	0.0669078
			0.0818966	0.0191571				0.0299401	0.072
			0.0729783	0.137457				0.188034	0.0675676
			0.124464	0.122837				0	0.0315186
			0.213376	0				0.0555088	0.228426
			0.045677	0				0.140187	0
			0	0.168784				0.207447	0.1222
			0	0.26839				0.0645161	0.0200927
			0.0108578	0.0226904				0.125604	0
			0.0918367	0.13586				0.204952	0.240838
			0.0470668	0.115282				0.0792079	0.101152
			0.0993724	0				0.0479452	0
			0.0423024	0				0.0467836	0.131827
			0.0414938	0.0106493				0.13961	0.164179
			0.0203686	0				0.136179	0.116071
			0.182456	0				0.163551	0
			0.0913462	0.0404412				0.0258206	0.0122411
			0.176803	0				0.115282	0
			0.129555	0.0552764				0	0.0550071
			0.12894	0				0.0170648	0.0628931
			0.118182	0				0.06	0.0323974
			0	0				0.101185	0
			0.177885	0				0.239779	0.0233918
			0.0774775	0				0.156627	0.105263
			0.0142857	0.0405797				0.0558511	0
			0	0				0.0163666	0
			0	0.0253623				0.068	0.0508982
			0.167526	0.0932945				0.0908265	0.0320513
			0.0362812	0				0.0200965	0.0242511
			0.0427632	0.0209524				0.0871369	0.130682
			0.0328867	0.0207337				0.0949367	0.0249042
			0.0984848	0				0	0.0252252
			0.0536585	0.0428714				0.0965347	0.0233645
			0.0181219	0.0726172				0.0819398	0.123315
			0	0				0.0444444	0
			0.15678	0				0.0524934	0.0167411
			0.105128	0.0146082				0.056701	0.0315315
			0.0349887	0.125926				0.1875	0.0498812
			0.142525	0.0190779				0.070922	0.0666004
			0.0843727	0.217143				0.0209125	0
			0.0620581	0.0883392				0.237288	0.03367
			0.0424799	0.0656934				0.100346	0.0760626
			0	0				0.124113	0.109415
			0.0648148	0.171429				0.0375427	0
			0.12623	0				0.0626243	0.0237069
			0.0199501	0.0675				0	0.0278552
			0.0561331	0.0152818				0.0173913	0
			0.0332326	0.0799373				0	0.0891089
			0.0105634	0.133333				0	0
			0.0589378	0				0.0384615	0
			0.213938	0.0380952				0.0830671	0.0421546
			0.0328664	0.0651163				0.014771	0
			0.064	0				0.0961538	0.055336
			0.0712468	0.0315934				0.115385	0.0345791
			0.114555	0.0658683				0.0309598	0.0623053
			0	0				0	0
			0	0.0308483				0.0328947	0
			0.0734694	0.111498				0.0757576	0.102174
			0.0449141	0.0902778				0.320896	0
			0.116788	0				0.128348	0
			0.0590406	0.0506912				0.197531	0.0186916
			0.0664407	0.0466926				0.101307	0.0551471
			0.037594	0.0166113				0.090708	0
			0.0163562	0.0125313				0.182891	0.0497512
			0.0485009	0.112903				0.0384615	0.022779
			0.0107335	0.106275				0.0106693	0.20659
			0.0441062	0.0495413				0.275591	0.0186537
			0.0295858	0				0.0472855	0.0290023
			0.0204082	0.0815217				0.0306407	0.0619621
			0.0337512	0				0.0823529	0.0719697
			0	0.0793991				0.0169935	0
			0	0.120452				0.0824373	0
			0.0448598	0.0251889				0	0.0989011
			0.198556	0.0242291				0.0587276	0.0613208
			0.0758323	0.0143756				0.0440181	0
			0	0.0298686				0.0451977	0.0291971
			0.0617399	0				0.136364	0.054878
			0.0639033	0.0285205				1.04	0.0350621
			0.240838	0.0177148				0.0196464	0.0543478
			0.0610687	0				0.122677	0
			0.0261097	0.0192616				0.0365449	0.0276243
			0.140625	0.0336391				0.17554	0
			0.0945559	0				0.217845	0
			0.132353	0.00951475				0.0223776	0.0496623
			0.243902	0.0155763				0.0621622	0.0607553
			0.0534161	0.0183007				0.0513308	0
			0.0642202	0				0.0731707	0.0283976
			0.0644068	0.0588235				0.234828	0
			0.0301205	0.0498084				0.0909944	0.0261283
			0.0269608	0.0338028				0.0584726	0.0899471
			0.0588235	0.0352941				0.0455312	0.0945946
			0.103614	0.0619835				0.2149	0
			0.16787	0.0443548				0.0247525	0.0706806
			0.070073	0				0.0780591	0.106667
			0.0351464	0.12963				0.0854701	0.090604
			0.34252	0.0826772				0.0198473	0.0715935
			0.220657	0				0.0272953	0.11509
			0.0459519	0.020284				0.0635452	0.0293333
			0.185369	0.0756881				0.0496454	0
			0.171375	0.106383				0.0202429	0.126246
			0.0342936	0.0352874				0.0687023	0.0164114
			0.0406343	0.0208955				0	0.0316456
			0.0602151	0				0.14447	0.0222222
			0.0346667	0.104725				0.215017	0
			0	0.01868				0.0835851	0
			0.0758514	0				0.144289	0
			0.0632911	0.0480769				0	0.0177305
			0.0814664	0.0227656				0.165527	0.0649189
			0	0.135458				0.0515971	0.0542986
			0.0994718	0.00927909				0.0674157	0.0294118
			0.0962861	0				0.0637119	0.0242826
			0.0985915	0.100309				0.111111	0.0485751
			0.0457746	0				0.086516	0.0221607
			0.365782	0.0473588				0.0368	0.0801688
			0.148019	0.0324254				0.0294118	0
			0.0503059	0.0315534				0.0410714	0.0975104
			0.0393701	0.026253				0.157225	0.129897
			0.046729	0.0991935				0.0653266	0.0611141
			0.093578	0.0542495				0.489247	0
			0.0634058	0				0.0954198	0.0662983
			0.0332986	0.0749186				0.117647	0
			0	0.0299572				0.0587002	0.0103306
			0.0644068	0.0323529				0.0670786	0
			0	0.119149				0.0105566	0.061008
			0.0769231	0				0.101902	0
			0.235521	0.0658747				0	0
			0.0704961	0.0870488				0.0805921	0
			0	0				0.108729	0.0802139
			0.0764706	0				0.0326797	0.162791
			0	0.0328767				0	0.0275424
			0.0724382	0				0.29064	0.0341297
			0.0529471	0.0864073				0.199005	0.0773585
			0.0295469	0.0423729				0.294599	0.0555244
			0.0439771	0.0337323				0.0332226	0.0839844
			0.142695	0.192982				0.0633803	0.109834
			0.0187041	0.338983				0.0223642	0
			0.0199693	0.0833333				0.137405	0.0363636
			0.0551724	0.0400844				0.0514706	0
			0.0679872	0.0629454				0.0976909	0
			0.0558399	0.175862				0.3	0.141956
			0.00828402	0.0636569				0.08125	0.0362319
			0.0473856	0				0.165323	0.18107
			0.0555088	0				0.10616	0
			0.0548061	0.0448113				0	0
			0.0338428	0.017819				0.0979381	0
			0.0114703	0.042186				0.116447	0
			0.0416667	0.102151				0.0186047	0
			0.0658098	0				0	0.188034
			0.194545	0.0917516				0.25	0.057377
			0.153153	0				0.164894	0.0315534
			0.10307	0.171704				0.017094	0.0329154
			0.0286225	0.0905172				0.0674847	0
			0.0289308	0.0235294				0	0.0522876
			0.0477941	0.014652				0.11271	0
			0.0498534	0.027248				0.0333839	0.10793
			0.0226284	0.117391				0.0517007	0.0191304
			0.0268757	0.0824524				0.0334262	0.0748299
			0.243647	0.0193237				0.115789	0.398438
			0.0253036	0				0.127451	0.0464695
			0.153631	0.0187835				0.115	0.0427046
			0	0				0.105769	0.0353357
			0.0877378	0.0591497				0.0996016	0.0701493
			0.0268293	0.0517529				0.101648	0
			0.0818414	0.141892				0.0388693	0
			0.0309023	0.0427136				0.0848624	0.0693591
			0.0358632	0				0.0408781	0.209005
			0.0702988	0				0.045283	0.0138751
			0.0852018	0.0858051				0.045045	0.026422
			0.120205	0.088				0	0.0263158
			0.11585	0.0259965				0.0655431	0.0877743
			0.0945946	0.10828				0.160714	0.0420842
			0.0711864	0.0424837				0.13835	0.0726795
			0.0554371	0.0904173				0.214286	0.0464602
			0.0265226	0.0741191				0	0
			0.18	0.0268817				0.0497402	0
			0	0.030837				0	0.0231092
			0.0990615	0.125728				0.0211726	0
			0.00804505	0.0970874				0.0203704	0
			0.0234043	0				0.198473	0.0248139
			0.0307564	0.026699				0.0797546	0.0410023
			0.012959	0				0.113725	0.055102
			0.0914894	0				0.0541728	0
			0.113684	0				0.0284091	0
			0.0733427	0				0.27451	0.0996885
			0.0576923	0				0.107527	0
			0.0603567	0				0.0399568	0
			0.0540541	0				0	0
			0.0746753	0.0375671				0.0588235	0.05
			0.0305106	0.0458265				0.0324675	0
			0.163569	0.0194903				0.0663265	0.0575428
			0.194379	0.111905				0	0.0505902
			0.0234043	0				0.117904	0.0623441
			0.0666667	0.0123993				0.0559796	0.0391156
			0.0250417	0.140909				0.0769231	0.0833333
			0.0662651	0				0.0477327	0.116402
			0.0202703	0.0162602				0	0
			0.0484848	0				0.0685358	0.0250391
			0.0231481	0				0.046176	0
			0.111538	0.0535714				0	0.115232
			0.105263	0.105263				0	0.0430733
			0.0865633	0.0708861				0.0646914	0.113808
			0.0231214	0.0723192				0.0996441	0
			0.0186125	0.0278638				0.136243	0.0373134
			0.0313808	0.0274637				0.16416	0.146154
			0.0323326	0				0.212575	0.0388514
			0.0806075	0.04				0.056314	0.0542636
			0.0472654	0.0547771				0.0237069	0.105834
			0.0870756	0				0.138807	0
			0.147994	0.053211				0.0442953	0.102273
			0.0195035	0				0.00537634	0
			0.154391	0				0.12963	0.0980392
			0.0207469	0.109063				0.0288714	0.0444444
			0	0.0273973				0.033195	0.122857
			0.045045	0.0434783				0.164957	0
			0	0.0190074				0.0733333	0.0222541
			0.159942	0				0.141176	0.0702875
			0	0.0477941				0.0684647	0.186992
			0.0232458	0				0.0439394	0.0553097
			0.298872	0.0875706				0	0.0258684
			0.14214	0.0115875				0	0.0286458
			0.0494418	0				0.196078	0.025066
			0.309725	0.0205392				0.0984183	0.0865801
			0.015625	0.0300231				0.100418	0.0612745
			0.147287	0				0	0.0225734
			0.170347	0.0638298				0.0821429	0.0287611
			0.107188	0.0754717				0.546495	0
			0.0233066	0				0.0566038	0
			0.0408781	0.0136986				0.421384	0.0593607
			0.0662791	0				0.416667	0
			0.0285132	0.071791				0.0308642	0.0849057
			0	0.0409668				0.252174	0.23913
			0	0.122905				0.214286	0.233533
			0	0				0.075188	0
			0.0673432	0.0664224				0.0708134	0.0467422
			0.0361991	0.0287206				0	0.0359281
			0.0318602	0				0.150943	0
			0.0791016	0.0199033				0.200573	0.0332594
			0.16	0.0956284				0.198507	0
			0.102351	0.0879541				0.0650685	0.0375587
			0.0463783	0				0.161125	0.0543933
			0.12963	0.0278552				0.200364	0.126316
			0.133172	0				0.0955414	0
			0.19573	0.0531401				0.216981	0
			0	0.0392927				0.294643	0.0388889
			0.0855397	0				0.0442656	0.0198556
			0.0345622	0.0405093				0.133144	0.289062
			0.0809191	0				0.0296482	0.115385
			0.0483271	0				0	0.0191939
			0.0624264	0.0151057				0.0726979	0
			0.120172	0				0.046832	0.0840841
			0.0860534	0.0943396				0.0268097	0
			0	0.0319149				0.0452381	0
			0.104151	0				0.42623	0.0483271
			0.0473301	0				0.0452586	0
			0.0516129	0				0.0952941	0.0369318
			0.0565517	0.0516432				0.0540541	0.0707547
			0.0535406	0.0520416				0.068903	0
			0.0493642	0.111111				0.219101	0.076087
			0.21746	0.0233645				0.0772443	0
			0.122449	0.0147059				0	0
			0.0481414	0.0107438				0.374429	0.12782
			0.0292683	0.0445469				0	0.0393996
			0.0894309	0.0209524				0.22069	0.00945537
			0.0599793	0				0.0460829	0
			0.0260163	0.0155807				0.123066	0.0419355
			0	0.175747				0.0597798	0
			0	0.149254				0.0990991	0.077551
			0.0372751	0.0306834				0.145752	0.0870871
			0.103356	0.110187				0.121693	0.0725389
			0.0663793	0.0724638				0	0
			0.0277629	0.0507614				0.0356083	0.209957
			0.0927218	0				0.0408163	0.082397
			0.17033	0.046				0.0232068	0.0359712
			0.0627907	0.0307692				0.154122	0.0868056
			0.0528256	0.0589135				0.0789474	0.145631
			0.0263889	0.147992				0.171533	0.0380228
			0.0887185	0.0508475				0.174298	0.0869565
			0.161404	0.0115741				0.136986	0.0232558
			0.0554389	0.04				0.0766917	0.0865562
			0.0391061	0				0	0
			0.0601852	0.0412371				0.20882	0.0427586
			0.091354	0.0174292				0.0354505	0.145315
			0.078707	0.0165017				0.167939	0.0234798
			0.0552741	0.0505747				0	0
			0.0416667	0.0809793				0	0.0175439
			0.176068	0.0164474				0.0402685	0.102236
			0.0741056	0				0.160508	0.0526316
			0.0103093	0.0707196				0.0447761	0.0773481
			0.0833333	0.0782918				0	0.117801
			0.0666667	0.0177936				0.0813124	0
			0.137552	0.044898				0.186352	0
			0.228963	0				0.026287	0
			0.201681	0				0.0984848	0.0469484
			0.331334	0.0473934				0.0929368	0.0423729
			0.0575843	0				0.12114	0.0228311
			0.0853574	0.0663265				0.0108696	0.0621266
			0.0289474	0.0897704				0.113725	0
			0.0170604	0.14433				0	0
			0.0745683	0.0661479				0.287805	0.0510511
			0.03452	0.0694444				0.241935	0.0369458
			0.0940023	0.0434783				0.14218	0
			0.0618067	0.140097				0.0379098	0.227273
			0.0732601	0.060559				0.199262	0
			0.109994	0.0733333				0.116197	0.0290698
			0.0589005	0.124706				0.0378788	0
			0.0268293	0				0.157576	0.0502183
			0.0473934	0				0.034188	0
			0.0986547	0				0.146825	0.0221239
			0.0185529	0				0.234177	0.0617761
			0	0				0.0739529	0.0277113
			0.028169	0				0.0959792	0
			0.0347293	0				0.0451128	0
			0	0				0.0797101	0
			0.0524138	0				0.0302115	0.0266667
			0.0912162	0				0	0.110121
			0.0196906	0				0.184149	0
			0.038806	0.0504587				0.192488	0.0623608
			0.143662	0.0329475				0.0290237	0.106858
			0.0451467	0				0.16074	0.0170358
			0.042471	0				0.0852804	0
			0.0692432	0				0	0
			0.127451	0				0.0754717	0
			0.114206	0				0.170732	0.127273
			0.0261283	0				0.0544771	0.01507
			0.131332	0				0.0534351	0
			0.136646	0				0.118367	0
			0.0586265	0.110629				0.0464602	0.131313
			0	0.134615				0.047619	0.0559284
			0.110831	0.0348767				0.0364583	0.153374
			0.283505	0.043153				0.0839768	0.0275229
			0.0720109	0.107895				0.0533708	0.10625
			0.180791	0.0947137				0.133047	0.0773585
			0.0502008	0.0180772				0	0
			0.131944	0.124481				0.167742	0.0773585
			0.0749646	0.0723404				0.105639	0.0663507
			0.215686	0				0.08	0.0223752
			0	0				0.156463	0.0411311
			0	0				0.126482	0.0496795
			0.0702811	0				0.0994941	0
			0.244019	0				0.0130178	0.0280112
			0.0286853	0.0774194				0.134686	0.0135318
			0.0112994	0.0481481				0.0504872	0.0267275
			0.0641026	0.120482				0.115789	0.0750799
			0.0489197	0				0.210332	0.0576653
			0.159884	0.0522388				0.159341	0.0961145
			0.0873181	0.132075				0.0597484	0.155738
			0.0641838	0.0688259				0.226852	0
			0.0445344	0				0.162698	0.0246914
			0.0285714	0.0301508				0.120388	0.0238095
			0.0574163	0.029703				0.0116009	0.0327434
			0.0273598	0				0.0314286	0
			0.0505051	0				0.0759076	0.122807
			0.0608229	0				0.178484	0.0644258
			0.0460829	0				0.053211	0
			0.0824468	0.0771812				0.107438	0.0659026
			0.083871	0.0662983				0.030581	0.0572917
			0.075419	0				0.0203443	0.0344828
			0	0.0662983				0	0
			0.136531	0.0630137				0.340336	0.127106
			0.0516963	0.0569106				0.059763	0
			0.0367412	0.0271739				0	0.0751445
			0.03003	0.0390625				0.026087	0.140594
			0.0437236	0.0415094				0	0
			0.0824742	0				0.0481283	0.0774194
			0.158568	0.0816327				0.0332262	0.0405904
			0.0273973	0.0816327				0.018315	0.111111
			0.0457143	0.0816327				0.239583	0
			0.341609	0.0955882				0.365385	0.134948
			0	0.941176				0.040265	0
			0.0687023	0.074359				0.0320151	0
			0.131696	0				0.0708556	0.0231092
			0.0940499	0				0.0372072	0.00556793
			0.289402	0.0055991				0.052459	0.0700863
			0.0560272	0				0.204819	0
			0.0300429	0				0.0902778	0.0935857
			0.0852503	0				0	0
			0.108579	0.0165289				0.0512821	0.0228379
			0.0826087	0				0.120755	0.0347594
			0.10616	0				0.462687	0.0637141
			0.133144	0.248908				0.0404412	0
			0.0562201	0.0293454				0.0237069	0.0415913
			0.0273973	0				0.103093	0.0960452
			0.0221729	0				0.0685008	0.079929
			0.1	0.0606061				0.112821	0.102113
			0.00891182	0.0298913				0.0230643	0.0247989
			0.0155807	0.0232558				0.124122	0.115213
			0.0801056	0				0.181406	0.0218341
			0.0222717	0				0.252174	0.0601093
			0.0217865	0.151515				0.0502693	0.0307329
			0.0154839	0				0	0.0487805
			0.0477528	0.0131406				0.17859	0.164894
			0.127451	0.0647773				0.146667	0.0197044
			0.14693	0.0692308				0	0.185059
			0.0702152	0.0569106				0.108451	0.0143885
			0.0752427	0				0	0.0809061
			0.130194	0.0390625				0.161017	0.0831683
			0.12844	0				0.0769231	0
			0.0625	0				0.0119284	0.0744072
			0.147959	0.0649351				0.0646651	0
			0.0796117	0				0.0515464	0
			0	0.084				0.109402	0.0318471
			0.0477327	0				0.0942529	0.0320366
			0	0.0621622				0.0670213	0
			0.0617978	0.0430108				0.065513	0.0197628
			0.0156695	0.0816327				0.020217	0
			0.0302326	0.0331126				0.20202	0
			0	0				0.11399	0.0813449
			0.0351145	0				0.0573913	0.0897436
			0	0				0.156522	0
			0.127559	0				0.0561224	0.0456349
			0.0325497	0.0430571				0.0250522	0.0820124
			0.0547112	0				0.0323194	0
			0.0185185	0				0.114259	0.0518519
			0.0915805	0				0.0606061	0.24498
			0.050537	0				0.0843072	0
			0.0725624	0				0.114286	0.0324675
			0.036379	0				0.0663391	0.044317
			0.137143	0				0.103448	0.0318841
			0.0756757	0.042735				0	0.123626
			0.140845	0				0.158416	0
			0.0777311	0				0.0436137	0.0732064
			0.0837696	0				0.0667702	0.053443
			0.151858	0.0576497				0.0617284	0.026738
			0.041958	0.0555556				0.153285	0.0147601
			0.193841	0.0205607				0.358456	0
			0.0515267	0.183673				0.0641399	0
			0.0564784	0.0286006				0.125954	0.0422961
			0.0640551	0				0.0803571	0.136519
			0.110874	0				0.175573	0.12311
			0.170455	0.0218579				0	0.0165975
			0.0873016	0.0838323				0	0.0516605
			0.0688259	0.0236407				0	0
			0	0				0.0491632	0.0369318
			0.188356	0.021611				0.036385	0.031401
			0.0661269	0				0.118605	0
			0	0.02407				0.106195	0
			0.126172	0.0756303				0.125984	0
			0.0330189	0.0415094				0.064042	0
			0.1	0.0418251				0.120235	0
			0.027027	0.0418251				0.0486111	0.0603448
			0.0172712	0				0.046371	0.0224829
			0.425339	0				0	0
			0.0303951	0.0290404				0.052381	0
			0.0870647	0.0328467				0.0674931	0.0688705
			0.0615901	0.0416667				0	0.0263736
			0.0302115	0				0	0
			0.0377834	0.0250896				0.025974	0.0580475
			0.236111	0.0321317				0.103448	0.0707965
			0.203725	0.0808383				0	0.0506608
			0.0238612	0.140351				0.0674442	0.0149477
			0.0528169	0.0556845				0.0516129	0.0976744
			0.0506757	0.0472028				0.0239521	0
			0.0660661	0.0110375				0.0843806	0.435115
			0.0538287	0.0383387				0.0429688	0.0131846
			0.0818182	0				0.0877769	0
			0	0.167401				0.0174387	0
			0	0.0230947				0.0478011	0.0361795
			0.0374707	0.0691824				0	0
			0.0147493	0				0.0763359	0.121212
			0.107649	0				0	0
			0.13128	0.0251216				0.0675676	0
			0	0				0	0.0404531
			0.375	0.0543478				0.0746269	0.0631383
			0.158482	0.018622				0.199343	0.0204978
			0.215527	0.228477				0	0.026087
			0.0518519	0				0	0.108579
			0.102679	0				0	0.113027
			0.0408451	0				0.153061	0.0590551
			0.177546	0				0.0142857	0.203571
			0.0333333	0				0.0610932	0
			0.0733945	0.0391414				0.0410023	0.0551471
			0.0842391	0				0.0386423	0.202073
			0.078203	0.0714286				0.071048	0
			0.0253807	0.0653753				0.133858	0.0576271
			0.012987	0				0.0518346	0.0112647
			0	0.200546				0.065073	0.0808561
			0.110169	0				0.113809	0.142857
			0.307065	0.0257732				0	0
			0.248252	0.64486				0.0191388	0.0778443
			0.130189	0.0893417				0.0709459	0.102356
			0.118026	0				0.275862	0.145251
			0	0.0592133				0.057931	0.0414878
			0.191388	0.0487805				0.0518135	0.128302
			0.177616	0				0.0813008	0
			0.0486381	0.045082				0.186869	0.0633117
			0.0364109	0.030303				0.1004	0
			0.119002	0				0	0.0548926
			0.0361842	0.193267				0.0206767	0.0444178
			0.0641026	0.00887978				0.0918367	0.034678
			0.0524752	0				0.124224	0.279279
			0.0594406	0.0595745				0.179601	0.171625
			0.131474	0				0.168317	0.105263
			0.185284	0.0578778				0.0741206	0
			0.088993	0.0714286				0.0923913	0.04
			0.10628	0				0.151515	0.0364238
			0.0532826	0.1258				0.303754	0.0182815
			0.0268949	0				0.0293399	0.135307
			0.0851064	0.0804598				0	0.042735
			0.101045	0.139963				0.0526316	0
			0.0199081	0.150943				0.123457	0.0515986
			0.222222	0.0582011				0.0398458	0.015674
			0	0.0238501				0.0555556	0.151111
			0.134259	0				0.368159	0.0480349
			0	0.0309859				0.0237069	0
			0.117647	0.0416244				0	0.201005
			0.190689	0.0524194				0.0773931	0.0756972
			0.224265	0.0524194				0.217557	0
			0	0				0.0995146	0
			0.030837	0.0813953				0	0.0860656
			0.0361991	0.0225225				0.0991136	0
			0.0594901	0.0925926				0.0261097	0
			0	0.148036				0.0504323	0
			0.0547945	0.221198				0.272727	0.0676471
			0.0429185	0.144628				0.0964333	0.118361
			0.214286	0.0300231				0.0662914	0.0214133
			0.214286	0.0300231				0.148069	0.0165746
			0.101117	0				0.176976	0.0738523
			0.0379128	0				0.0944742	0
			0.0520362	0.0137845				0.102564	0
			0.276923	0				0.0445682	0.0298103
			0.27907	0.0698254				0.114504	0.174888
			0.214286	0.0864198				0.0241935	0.0689655
			0.214286	0.0929368				0.10922	0.0192308
			0.0289017	0				0.048906	0
			0.221963	0.0825147				0.0462428	0
			0.047619	0.229885				0.0521327	0
			0.0253456	0				0.314367	0
			0.1025	0				0	0
			0.138739	0.0343511				0.075	0
			0.135162	0.256011				0.0824545	0.0716846
			0.0723404	0				0.0676056	0.0641399
			0.0945559	0.0813953				0.232941	0.0446756
			0.0689655	0.0510671				0.130364	0.0214008
			0.0140562	0				0.105169	0.036036
			0.0268562	0.0555556				0	0.0900819
			0.015873	0				0	0
			0.0245298	0.0102354				0.153584	0
			0.106796	0.233333				0.0694444	0
			0.0142857	0.173432				0.113793	0
			0.0375204	0.0823045				0	0.481481
			0.0343995	0.115385				0	0
			0	0.0630631				0.0328283	0
			0.0680115	0.0239521				0.096108	0.0387597
			0.0794781	0				0.0576923	0
			0.0680272	0.0690045				0.0350318	0.203226
			0.130377	0				0.0444015	0.047081
			0.0834043	0.0823529				0.0484581	0
			0.097561	0				0.0782123	0.0208729
			0.123477	0.152439				0.0970149	0.315436
			0.0941748	0.152439				0.0473934	0
			0.0335855	0.0336984				0.0700483	0.0134969
			0.0257559	0				0.0217822	0.060307
			0.0755668	0.125				0	0
			0.0234657	0.289062				0	0.123123
			0.0478026	0.0447284				0	0.0970874
			0.0401028	0.0267983				0.120968	0.0412169
			0.0295316	0.0557342				0.0904977	0.222222
			0.0593849	0.079096				0.0813149	0.0223714
			0.244403	0.02				0	0
			0.0416667	0.0581222				0.102041	0.095723
			0.175016	0.0285009				0.0318471	0.0469799
			0.0607256	0.0275862				0.138935	0.0417149
			0.113503	0				0	0.0114464
			0.0238612	0				0.0931174	0.0307692
			0.0684134	0.0358056				0	0
			0.0249151	0				0.039801	0.0699433
			0.353846	0				0.0285111	0.0500963
			0.0564005	0				0.0126796	0
			0.158402	0				0.0112613	0.0324544
			0.0148588	0.0142303				0.0611621	0.0661058
			0.155556	0.0940171				0	0.0238095
			0	0				0.0685921	0.0482625
			0	0.0387635				0.0286242	0
			0.0501475	0				0.0141313	0.0298103
			0.0567568	0.5				0.0666004	0.080786
			0.121978	0				0.0546908	0.0385488
			0.190388	0				0.0566038	0
			0.0744879	0.0564706				0.0387097	0.0248139
			0.0344828	0.0193861				0	0.0687831
			0.0739958	0.0797297				0.324324	0
			0.0915698	0.161074				0.0201281	0
			0.340807	0.161074				0.235988	0
			0.0561122	0.161074				0.0122574	0.053211
			0.07375	0.0233503				0.0674264	0.048906
			0.0920074	0				0.0169492	0.0298165
			0.0435606	0				0.0790244	0.234742
			0	0.0805785				0.0922722	0.0345781
			0.122045	0.0113507				0	0.0319001
			0.0121269	0.192308				0.276042	0
			0.116883	0.0440252				0.0512821	0
			0.0948052	0				0.0926366	0.0616967
			0.118293	0				0.141818	0.0384615
			0.106324	0				0.0934579	0
			0.0310263	0				0.0557769	0.0363306
			0.162065	0				0.255172	0
			0.158479	0.104				0	0.0318471
			0.0922747	0.0547445				0.123188	0.0458716
			0.0269608	0.164319				0	0.0586743
			0.0511364	0.0327613				0.0713686	0.0905563
			0	0				0.0329041	0.0887681
			0.0446602	0.0385542				0.0774194	0.114002
			0.0651629	0				0.22069	0.0453074
			0.0929276	0.0294985				0.0609756	0
			0.0362989	0.104				0.173333	0.0960187
			0.0573427	0.0368349				0.0886076	0
			0.0317848	0.104762				0.11358	0.199438
			0.0848861	0				0.0608229	0.0843949
			0.0414386	0.0504587				0.113475	0.065896
			0.0188976	0.0730897				0.174877	0.0791367
			0.18287	0.104089				0	0.069869
			0.021262	0.0259434				0.0433925	0.0688525
			0.0218676	0.0327869				0	0.11828
			0.0463822	0.0379061				0.0559701	0.0198413
			0.0313653	0				0.266393	0
			0.0856269	0.0190114				0.0313589	0
			0.0853278	0.214286				0.102828	0.0259403
			0.0692841	0.214286				0.0953717	0
			0.0198807	0				0.0790791	0.0464286
			0.112943	0.745455				0	0
			0.100719	0				0.0526316	0.241304
			0.136364	0.520619				0.100642	0.0621302
			0.165323	0.190476				0.039666	0.0238663
			0.0574913	0.102362				0.115464	0.0468384
			0.057187	0.0384615				0.0499139	0.111726
			0.2047	0.00688231				0.0479705	0
			0.113879	0.0572557				0.0376611	0
			0.0921187	0.0232068				0.0878661	0
			0.0527578	0				0.0532446	0.0233794
			0.0695971	0.0661896				0.0545455	0.11336
			0.266904	0				0.0826446	0.0421286
			0.0960384	0.0280112				0.056325	0.0483271
			0.230885	0.0153411				0.0594855	0.0145773
			0.05	0.0300188				0.0743034	0.0815789
			0.0277778	0.0597015				0.247191	0.0656934
			0.0281849	0.478632				0.0443548	0.0272109
			0.0467135	0.049505				0.113372	0
			0	0.075188				0	0.0624
			0.059135	0.0670996				0	0.133333
			0	0				0.0312738	0.0705219
			0.159119	0.03367				0.0453579	0.0388014
			0.0781781	0.11828				0.140845	0.0971223
			0.043131	0.180939				0.0529471	0.037037
			0.0519912	0.0386079				0.353846	0.124481
			0	0				0	0
			0	0				0.030581	0.0284732
			0.0941176	0				0.0408719	0
			0.045098	0				0	0
			0.0246835	0				0	0
			0.0099552	0.0269841				0.0191667	0.0443425
			0.0403226	0				0	0.0412758
			0.0554455	0				0.0863874	0.0479361
			0.0653846	0.0104463				0.174439	0.0422833
			0.0467532	0				0.0899225	0.053075
			0	0.059322				0.0369549	0
			0.0671835	0.0271967				0.0862409	0.222298
			0.066615	0				0.0396825	0
			0.0959233	0				0.0337838	0.140167
			0.0715935	0				0.0692771	0
			0.119565	0.0367406				0.0702427	0
			0.0537791	0.0727273				0.115234	0
			0.0470046	0.0381471				0.0542636	0.0317919
			0.112251	0				0.0458015	0.0410256
			0.135693	0				0.0357143	0.039499
			0.148006	0.0179856				0.0642955	0.0540348
			0.104032	0				0.0911794	0
			0.104478	0.145455				0.064877	0.0957944
			0.0750293	0.192857				0	0.0555556
			0.125452	0				0.4	0.0777778
			0.0291777	0				0.0843882	0.0306452
			0.178571	0				0.0648464	0
			0.214286	0				0.185263	0
			0.123435	0.124688				0.20904	0.0341506
			0	0				0.117647	0.011846
			0.0954064	0.0240964				0.150033	0
			0.0682566	0.123913				0.0128205	0.0775623
			0	0				0	0.130612
			0.0710173	0				0.0299401	0.0425532
			0.0400746	0				0.055814	0.0140306
			0.280702	0.0224033				0.0631868	0.0352941
			0.12294	0				0.127714	0.0765987
			0.169173	0				0.0559211	0.120787
			0.0510345	0.0382696				0.0255344	0.0475248
			0.202532	0				0	0.204852
			0	0.0367454				0.321267	0
			0.15195	0				0.270936	0
			0.0909091	0.0117647				0.113154	0.0191939
			0.037037	0.0754717				0.0241493	0.0398773
			0.0699374	0				0	0
			0.0658106	0.0977444				0.195122	0.0734127
			0.0885073	0.0535714				0.107143	0
			0.0844646	0.0614525				0.0791367	0.0576923
			0.13048	0				0.0119485	0
			0.0859873	0.0891089				0.302405	0.0353698
			0.086072	0.177515				0.101351	0.201166
			0.0644719	0				0.0862069	0.0484211
			0.0349162	0.0688259				0.0402385	0
			0.244898	0.0260586				0.194915	0
			0.0336174	0				0.0551331	0.0857503
			0.0666667	0.0364583				0	0
			0.0731707	0.0619718				0	0.193548
			0.318421	0.0685567				0.0983607	0
			0.0806452	0.0696954				0	0.0490196
			0.0653061	0				0.145022	0
			0.157738	0.0134529				0.0491284	0
			0.0884244	0.0242086				0.0171527	0.0311526
			0.0729412	0.0657895				0.0211132	0
			0.134503	0.0430797				0.171717	0.0285307
			0	0				0.167568	0.0422222
			0.0361446	0				0.0175202	0.0967742
			0.0626822	0.113177				0.133166	0
			0.267356	0.120988				0.10219	0.0436187
			0.0351759	0				0.131579	0.0226804
			0.0802213	0				0	0.131528
			0.09135	0				0.175	0.0214008
			0	0				0	0.107843
			0.151943	0				0.0452756	0.0469846
			0.0534351	0.244444				0.043364	0
			0.138542	0				0.199295	0.0628931
			0.0907519	0.0338983				0.043659	0.00976562
			0.0258964	0.149038				0	0.0165289
			0.0707635	0				0.195021	0.428571
			0.0198675	0.0212766				0.0219466	0.0320513
			0	0.0497132				0.0638864	0.0133869
			0	0.12013				0.0767778	0
			0	0.0359116				0.0299401	0
			0.0592417	0.0298913				0.0661376	0.0353698
			0.0404624	0.0335366				0.0888252	0.0773639
			0.132302	0.0329341				0.11032	0.112172
			0.0886792	0.0337423				0.0588235	0.0837838
			0.0589587	0				0.0576923	0.112108
			0.120267	0.0286458				0.0651198	0.174927
			0.0705596	0.0390625				0.0355731	0.131579
			0.129261	0				0.188034	0
			0.0277008	0				0.101961	0.0541645
			0.0540541	0				0.0869565	0
			0.014094	0				0	0.049505
			0.0888031	0.0784314				0.0132802	0
			0.0206847	0.0415094				0.151079	0.111111
			0.096206	0				0.0995475	0.0611111
			0.187683	0				0.0396825	0
			0.158879	0.0229277				0.0829132	0
			0.0426868	0.0527211				0.159129	0
			0.0254345	0				0.0255009	0.032
			0.102167	0.0148588				0.0361446	0.054717
			0.0549296	0.0577778				0	0.0413793
			0.0332248	0.0504732				0.270161	0.156667
			0.0925325	0.0787338				0.121951	0
			0.0255864	0				0.130268	0
			0.0866496	0.034188				0.125561	0.203956
			0.11174	0.0821114				0.210918	0.152878
			0.0545339	0.0348525				0	0.102589
			0.0579151	0.0298013				0.251969	0
			0.117537	0.0444606				0.0806962	0.0368272
			0.011257	0.0523752				0	0.169788
			0.082636	0				0.0114552	0.219595
			0.0707196	0.0461216				0.0685805	0
			0.0100925	0.017331				0.0840764	0.0297619
			0.00925926	0.0170358				0	0
			0.00719424	0.12766				0.25	0
			0.0924714	0.042471				0	0.0278481
			0.0300546	0				0.0639731	0.135593
			0.0394511	0.0495868				0.0786517	0.087344
			0.0561609	0.0706941				0	0.0411311
			0.23301	0.0861057				0.0384615	0.0167428
			0.185616	0				0.0788644	0.046042
			0.0816993	0				0.103565	0
			0.198653	0.0346821				0	0
			0.037037	0.0535714				0	0.0714286
			0.0591054	0.0745614				0.0551053	0
			0.112388	0				0.302439	0.00941915
			0	0.0282258				0.0855856	0.122302
			0.0382609	0.0325815				0	0.0368764
			0.108861	0				0	0.0241158
			0	0				0.217391	0.141631
			0.0762108	0				0.0517423	0.0517241
			0.0709459	0.125				0.0317949	0.120968
			0.26087	0.0607595				0.0361446	0.0154639
			0.105166	0.0445469				0.121359	0.127615
			0.0668648	0.40566				0.0529136	0
			0.17962	0.116346				0.0666667	0
			0	0.0327103				0	0.110759
			0.175	0				0	0.0546448
			0.113057	0.0536398				0	0.0365169
			0.0546218	0				0.0877193	0
			0.0698413	0				0.101496	0.0598886
			0.0749064	0.045977				0.0237069	0
			0.00556483	0.0355472				0.17284	0.0707692
			0.156338	0				0.135231	0.071599
			0.0514905	0				0.0346667	0.0497462
			0.0764873	0				0	0.0716846
			0.0872483	0.137042				0.0862534	0.0437376
			0.0417986	0.0181291				0.191601	0
			0.0247059	0.0255474				0.104294	0.0350404
			0.0371681	0				0.239024	0
			0.0654525	0				0.13667	0.0743243
			0.623932	0.0200401				0.047532	0
			0.0970414	0.124694				0.0941704	0.278947
			0.0943709	0				0	0.0198675
			0	0.0463822				0.0263947	0.013663
			0.0382514	0				0.0592417	0.117557
			0.0813953	0.0242826				0.12093	0
			0.0769231	0.0238095				0.0957096	0.0523013
			0.0390805	0				0.282828	0
			0.25019	0.013369				0.0772239	0
			0.0658683	0.0484848				0.0623782	0.0888031
			0.0108161	0.062963				0.0357143	0.0272634
			0.192643	0.0626263				0.0899582	0
			0.0636856	0.0378788				0.156627	0
			0.101639	0.0444444				0.03003	0.0584498
			0	0.026699				0.0275229	0
			0.0852018	0.0194175				0.145078	0.0284974
			0.0175859	0.0343214				0.0618375	0.0162338
			0.0990312	0				0.162353	0
			0.280172	0.021097				0.0230608	0.0833333
			0.0718954	0				0.0419236	0.0429907
			0.0367261	0.087146				0.250737	0.0546318
			0.0392157	0.0547445				0.102489	0.0327869
			0.0547619	0.0276923				0.030343	0.100865
			0.0550503	0.0780287				0.0698795	0.0627063
			0.0271003	0.251564				0.141831	0.246753
			0.0185185	0				0.0952903	0.0742574
			0.0481221	0.523364				0.0840909	0.0134159
			0.0258398	0.0317073				0.113122	0.0298913
			0.1893	0.0347551				0.152941	0
			0.353846	0.0276498				0.0670038	0
			0.114778	0.0276498				0.0696379	0
			0	0.118765				0.0567766	0.0956522
			0.105376	0.045045				0	0.0785855
			0.0347144	0.0143296				0.184237	0
			0.0735849	0.0149254				0.0707692	0
			0.103387	0.0772059				0.0397059	0.059492
			0.0303951	0				0.137615	0
			0.0682196	0.102041				0.0891667	0.0151057
			0.128692	0.0290828				0.189756	0.0717336
			0.11331	0				0.0164905	0.0328947
			0	0.028169				0.0423573	0
			0.145455	0				0.107561	0.0220751
			0.0224949	0.193303				0.0869048	0.04
			0.11236	0.0823245				0	0.056872
			0.105747	0.0492813				0.188034	0.131313
			0.0699301	0				0.0289474	0.0696721
			0.021097	0				0.0930657	0
			0.107623	0.0203252				0.00751366	0.0806916
			0	0.0342679				0	0
			0.0496894	0				0.0442804	0.018544
			0.0945674	0				0.046371	0.0242718
			0.0556622	0				0.221311	0.0429448
			0.0589681	0.043771				0.124188	0.0689655
			0.233871	0.0348432				0.141274	0.0444444
			0.0243902	0				0.0306748	0.0264228
			0.117949	0.0559701				0	0
			0	0				0	0.0471698
			0.0146843	0				0.11655	0.0814425
			0.0300752	0				0.0398366	0
			0.269896	0.0435194				0.118774	0.0314136
			0.0764331	0.0349462				0.193412	0
			0.0664557	0.301587				0.0467626	0
			0.0671141	0.105541				0.0357143	0.0925926
			0.073057	0				0.0621118	0.214286
			0.164306	0				0.0585586	0
			0.186667	0.0282776				0.277778	0.72549
			0.0735294	0.0273973				0	0
			0.0590717	0.260417				0	0.0955882
			0.026738	0				0.0968586	0
			0.0500397	0.022973				0.1875	0.0563798
			0.0525452	0.126506				0.129655	0
			0.0972616	0.0630915				0	0.0075188
			0.147971	0.0263158				0.0436137	0
			0.0296703	0.0225624				0.175355	0
			0.0688776	0.0385852				0.264706	0.0582524
			0.0603448	0				0.0791139	0.108033
			0.0536913	0.0955056				0.137255	0.0367893
			0.031746	0.0289855				0.215909	0.0645833
			0.0533563	0.0720524				0.00894454	0.0897436
			0.161404	0				0.0875332	0
			0.0323625	0.0097561				0.0726916	0
			0.270661	0.025584				0.125	0.0738095
			0.238487	0.00399361				0.495868	0.164557
			0.144279	0.204969				0.0177353	0.0366795
			0.0888889	0.0152449				0.108943	0
			0.0224299	0				0	0.0619469
			0.0163399	0.178174				0.0848	0
			0	0.0420712				0	0.037037
			0.344569	0.0302752				0.0744467	0.0605469
			0.100793	0.206897				0.0243478	0
			0.0672269	0				0.0373832	0.0625
			0.115842	0				0.371257	0.0076297
			0.0435606	0.08				0.0281588	0.0138191
			0	0.0618557				0.027933	0.0601093
			0	0				0.151961	0.0605096
			0.104106	0.0233723				0.0971731	0
			0.0277778	0.118182				0.0447154	0.0542636
			0.0197183	0.0564885				0.0453461	0.0228659
			0	0.218009				0.118497	0.0447761
			0.102113	0.0447761				0.044708	0
			0	0				0.02693	0.0326797
			0	0				0	0.0485437
			0.129816	0				0.0173681	0.0815642
			0.0139276	0				0.0462144	0.01001
			0.0552381	0				0.100649	0.0284091
			0.125111	0.0697674				0.1	0.176871
			0.125874	0.0154278				0	0.169811
			0.128527	0.0738636				0.15121	0
			0.254777	0				0.0623229	0.154902
			0.0222717	0.0546875				0.096	0
			0.0257985	0.0918367				0.137097	0.0263789
			0	0.0366521				0.102975	0.197995
			0.111717	0.0248139				0.0417335	0.356589
			0.0686185	0.0818452				0	0.0868263
			0.029484	0				0	0
			0.116732	0				0	0.0589569
			0.0259067	0				0.144201	0.0189983
			0.113636	0.0314286				0.113834	0.147482
			0.179878	0.12				0.17233	0.0742358
			0.146902	0.0551559				0.0413223	0.0433333
			0.0842391	0.0332326				0.0796296	0
			0.0303266	0.0941176				0.0858268	0.0497076
			0.177924	0				0.128298	0
			0.101626	0				0.180758	0.00931414
			0.0173913	0				0.0580475	0.0432277
			0.121762	0.0280112				0.104265	0.0756677
			0	0.015949				0.149194	0.0693069
			0.0274637	0				0.0631673	0.0294118
			0.0954677	0				0.0530361	0.0605096
			0.05939	0.0491228				0	0
			0.102493	0.0447368				0.0385675	0
			0.056	0				0.0638507	0
			0.0738095	0.0803213				0.105263	0.0790068
			0.0226112	0.0462046				0.163551	0
			0.136264	0.13198				0.0294737	0
			0.116854	0.120098				0.131313	0.0514874
			0	0				0.0224299	0.0558824
			0	0				0.214286	0.0589102
			0	0				0.201465	0
			0.154135	0.0282132				0.136519	0
			0.0758483	0.0336991				0.104651	0
			0.0394737	0.0857143				0.0237069	0
			0.043038	0.0760369				0.0566038	0.0679348
			0.0237248	0.1				0.0993214	0.0507246
			0.150558	0				0.0195195	0.0487805
			0.0309278	0				0.0498008	0
			0.0366972	0.0738255				0.0517126	0.0499603
			0.0435685	0.0480769				0.237714	0.149425
			0.080756	0.0518053				0.036903	0
			0	0				0.116303	0
			0.0292072	0.11575				0.120393	0
			0.0738589	0.0499391				0.131073	0.0580357
			0.0525088	0.0447154				0.169096	0.0577778
			0.0871886	0				0.0121723	0.0707071
			0.0780423	0				0.0645161	0.104121
			0.102662	0				0.232416	0
			0.0459067	0.0310734				0.0647887	0.0371179
			0.017094	0.146993				0.153846	0.04
			0.226257	0				0.290155	0
			0.0398583	0.0138122				0.0898588	0.039548
			0	0.016035				0.0475162	0
			0.182726	0.0727273				0.130326	0.117647
			0.0445255	0.0970149				0.0812757	0
			0.0806794	0				0.118483	0.0601604
			0.0290503	0.21875				0.0315789	0
			0.0888889	0				0.0865385	0.0202977
			0.0581395	0.0521327				0	0.0189753
			0	0.0493631				0.0114155	0.0580247
			0.0829421	0				0.0359897	0
			0.2	0.0643564				0.0961326	0.0327869
			0.0435374	0.16				0.0440613	0
			0.152778	0.0166113				0.0394089	0.029987
			0.0152505	0.146998				0.048906	0.0236486
			0	0.111359				0	0
			0.0226105	0.0653753				0	0.0574163
			0.0544218	0.0643154				0.161496	0.0414013
			0.0549313	0.0740741				0	0.0541176
			0.041866	0.0810515				0.152882	0
			0.100402	0.092827				0	0.111765
			0.0487329	0				0.0979499	0.110169
			0.022082	0				0.0566038	0.129082
			0.0898876	0				0.0858209	0.0409112
			0.0720109	0.0851648				0.113475	0.0298507
			0.0319865	0				0.186047	0.056
			0.0417755	0.24				0.061657	0
			0.0176991	0.0352798				0.0520231	0
			0.113924	0.031348				0.0349162	0
			0.0516432	0.0360111				0.0533626	0
			0.0284738	0.0601336				0.0798226	0.218487
			0.135948	0.0797101				0.0186246	0.0255319
			0.21067	0.0379464				0.306667	0.0147059
			0.019685	0.0393701				0	0.0377358
			0.0444901	0.0630517				0.240418	0
			0.128	0.20765				0.0846561	0
			0.0187713	0.0491453				0.106667	0.0519836
			0.0298507	0				0.0490566	0
			0.0365079	0.00996016				0.033046	0.0912951
			0.027668	0				0.235	0.100985
			0.0984	0.11713				0.113924	0.0104712
			0.046595	0				0	0.0283505
			0.0758333	0				0.110092	0.0413972
			0	0.0837209				0.0285132	0.0348101
			0.0660377	0.0385514				0.10166	0.0321543
			0.20178	0.120066				0.0793651	0
			0.109859	0.0346021				0.0415225	0.0508629
			0	0				0.0550775	0.04
			0.0922053	0				0.0387858	0.0576923
			0.0833333	0.0735786				0	0.164179
			0.0741688	0				0	0.0547945
			0.0422535	0				0.113043	0.106814
			0	0.0576923				0.0289855	0.0652174
			0.061144	0.104046				0.0654762	0.0164706
			0.0720524	0.0302115				0.0353607	0.100813
			0.182898	0.0767494				0.034965	0.0726601
			0.145315	0.015456				0	0
			0	0				0.142292	0.298165
[truncated: 53,273 more rows]

## Sheet: Figure 2e
Figure 2e. Box plots showing component CAPs (with or without known phase-separating proteins) have higher PSPire scores than all predicted IDPs or the entire proteome.
Statistical significance (mESC)
components without known PSPs vs. IDPs: p-value = 0.0012097404257683166
components without known PSPs vs. proteome: p-value = 2.2176713697369263e-10
Statistical significance (K562)
components without known PSPs vs. IDPs: p-value = 4.567997861193217e-05
components without known PSPs vs. proteome: p-value = 9.035440822756246e-16
mESC				K562
all components	components without PSPs	IDPs	proteome	all components	components without PSPs	IDPs	proteome
0.803684	0.803684	0.0778662	0.0398911	0.414974	0.414974	0.125028	0.0525012
0.726203	0.726203	0.423335	0.0522601	0.0289133	0.0289133	0.184875	0.0140836
0.983542	0.0128751	0.377777	0.263206	0.658746	0.658746	0.00676454	0.0541322
0.0128751	0.489938	0.0095161	0.106478	0.012709	0.012709	0.0988732	0.0269568
0.489938	0.939361	0.00246397	0.130761	0.0127553	0.0127553	0.297812	0.00732893
0.939361	0.902597	0.438595	0.00193141	0.475155	0.475155	0.0198142	0.125028
0.902597	0.987303	0.163311	0.193358	0.974389	0.974389	0.32683	0.0150986
0.987303	0.812143	0.0203135	0.125737	0.555968	0.555968	0.0993706	0.110572
0.812143	0.450257	0.0132558	0.129299	0.00237205	0.00237205	0.00227724	0.112925
0.450257	0.414781	0.732088	0.0329623	0.389364	0.389364	0.202165	0.197816
0.414781	0.83065	0.00950764	0.0703912	0.988108	0.988108	0.00706917	0.108129
0.0780993	0.166003	0.0494808	0.134125	0.286467	0.286467	0.00422272	0.063717
0.0934748	0.426749	0.16736	0.0299709	0.985842	0.985842	0.317364	0.0331682
0.95859	0.486108	0.273254	0.0423453	0.717089	0.717089	0.280942	0.102741
0.862731	0.559245	0.914126	0.00791738	0.991925	0.227456	0.513753	0.0314862
0.83065	0.538174	0.0513854	0.0194309	0.227456	0.0851524	0.0695973	0.0230725
0.166003	0.243356	0.0232536	0.106699	0.0851524	0.819746	0.101599	0.184875
0.31597	0.363561	0.0657733	0.06878	0.819746	0.00852611	0.0838224	0.104845
0.426749	0.734591	0.0842091	0.120283	0.00852611	0.631974	0.0438007	0.309826
0.486108	0.888675	0.00998847	0.161158	0.631974	0.784116	0.00442503	0.15792
0.559245	0.0844317	0.587807	0.0914825	0.784116	0.143964	0.0212074	0.0278383
0.538174	0.940942	0.263666	0.199589	0.143964	0.0138468	0.13125	0.203664
0.518443	0.480439	0.221036	0.0726775	0.0138468	0.540801	0.0134416	0.0343806
0.580891	0.0432269	0.888354	0.541647	0.540801	0.845716	0.0979946	0.0374925
0.243356	0.160031	0.0158327	0.0589931	0.977626	0.55948	0.392894	0.00514578
0.740722	0.863851	0.230842	0.102764	0.845716	0.528279	0.125484	0.0474338
0.988017	0.354962	0.0527762	0.469759	0.988733	0.095345	0.000572098	0.0924957
0.937603	0.799146	0.377735	0.584207	0.55948	0.726451	0.473039	0.0151257
0.363561	0.877257	0.379318	0.509622	0.528279	0.886636	0.18006	0.100818
0.947984	0.015424	0.0575194	0.229465	0.095345	0.522103	0.164483	0.150337
0.734591	0.0196355	0.280448	0.657714	0.726451	0.503283	0.2608	0.0200807
0.888675	0.125999	0.131013	0.0542305	0.886636	0.00168807	0.0479613	0.0303633
0.0844317	0.253629	0.0427459	0.0361725	0.522103	0.0638886	0.0197158	0.049929
0.940942	0.824414	0.0113726	0.0630987	0.503283	0.163102	0.363808	0.0220388
0.480439	0.538794	0.19794	0.15747	0.00168807	0.0395405	0.00822903	0.0868128
0.674473	0.158294	0.145275	0.113358	0.0638886	0.861346	0.0783342	0.10228
0.0432269	0.251429	0.0335754	0.122693	0.163102	0.614563	0.00136558	0.152577
0.160031	0.411123	0.11003	0.0420423	0.0395405	0.353791	0.0108525	0.0722642
0.863851	0.897623	0.161412	0.0165923	0.861346	0.612399	0.015001	0.200437
0.91494	0.836156	0.279717	0.72486	0.805787	0.893818	0.0038894	0.0207655
0.354962	0.932968	0.0678971	0.127509	0.614563	0.00195054	0.111271	0.00239668
0.799146	0.939366	0.0492896	0.427976	0.353791	0.156922	0.163355	0.308391
0.877257	0.69357	0.10344	0.0853144	0.612399	0.110151	0.0777805	0.0802393
0.015424	0.426794	0.093676	0.0311371	0.893818	0.3361	0.0559329	0.00461852
0.0196355	0.667731	0.937647	0.0689056	0.00195054	0.975392	0.014301	0.0123481
0.205709	0.24195	0.0211505	0.0620292	0.156922	0.286862	0.00661793	0.0108977
0.125999	0.929966	0.162154	0.047062	0.964447	0.238982	0.00500722	0.0263715
0.253629	0.278943	0.0237871	0.0279897	0.110151	0.032143	0.00454206	0.034301
0.824414	0.0893332	0.14223	0.0354406	0.3361	0.412477	0.0107557	0.115622
0.538794	0.804794	0.297483	0.0503921	0.975392	0.576034	0.476776	0.00676454
0.158294	0.0085655	0.89088	0.0154646	0.286862	0.419678	0.014762	0.0271483
0.251429	0.0480956	0.0360868	0.10241	0.984681	0.182074	0.140842	0.155414
0.434431	0.0129764	0.0832248	0.0096591	0.238982	0.978634	0.0349084	0.00202153
0.411123	0.120379	0.138949	0.0298375	0.997908	0.233582	0.042348	0.536982
0.897623	0.26924	0.589824	0.0509653	0.032143	0.433905	0.00406313	0.301566
0.836156	0.0390701	0.45398	0.00588069	0.801085	0.307612	0.281379	0.0440607
0.932968	0.140082	0.91106	0.00825046	0.412477	0.976193	0.148433	0.0660706
0.939366	0.350908	0.0419237	0.0637472	0.576034	0.626926	0.305479	0.0822412
0.69357	0.0119923	0.1677	0.0108413	0.419678	0.0644873	0.00116057	0.178468
0.426794	0.107815	0.0637425	0.352026	0.978114	0.0380855	0.128096	0.0318469
0.667731	0.496997	0.0293205	0.776454	0.182074	0.10639	0.00156104	0.077578
0.24195	0.895922	0.563241	0.0897113	0.978634	0.313921	0.0379087	0.146859
0.929966	0.615189	0.383604	0.0384026	0.233582	0.00537903	0.00871432	0.0613477
0.278943	0.139302	0.00260828	0.639266	0.433905	0.515629	0.0783383	0.0988732
0.782178	0.259375	0.685246	0.0313704	0.307612	0.953649	0.0057425	0.00554954
0.0893332	0.499824	0.00768709	0.134741	0.985848	0.945727	0.0059457	0.0207495
0.804794	0.0717457	0.11153	0.699132	0.976193	0.0360136	0.0194895	0.0614866
0.0085655	0.290277	0.20317	0.553042	0.626926	0.472976	0.191761	0.0105822
0.0480956	0.656208	0.0281394	0.0126466	0.573267	0.284534	0.296235	0.0100904
0.550636	0.182003	0.644725	0.0593829	0.0644873	0.215265	0.0589117	0.0440446
0.0129764	0.255176	0.142792	0.324606	0.0380855	0.884598	0.0188137	0.434453
0.120379	0.275146	0.050992	0.155274	0.10639	0.0126266	0.26384	0.0197322
0.26924	0.339788	0.00354128	0.103922	0.313921	0.326147	0.250885	0.00216036
0.0390701	0.933983	0.304749	0.691358	0.00537903	0.0605035	0.118199	0.297812
0.140082	0.166115	0.426866	0.0268362	0.984452	0.956451	0.0758385	0.000817197
0.350908	0.620599	0.526657	0.0700794	0.515629	0.995827	0.00918772	0.044503
0.0119923	0.468629	0.384426	0.0205874	0.953649	0.799627	0.0150733	0.0390276
0.107815	0.166222	0.00288841	0.172086	0.945727	0.192964	0.257664	0.0198142
0.496997		0.157216	0.159285	0.0360136	0.993548	0.00823027	0.0204541
0.895922		0.367442	0.243212	0.472976	0.387818	0.353562	0.0583314
0.615189		0.106452	0.0900951	0.284534	0.0079311	0.00424961	0.32683
0.139302		0.0277198	0.184184	0.215265	0.0168719	0.0249225	0.0993706
0.259375		0.122606	0.0536788	0.884598	0.117013	0.0223678	0.00227724
0.499824		0.0676393	0.0664383	0.0126266	0.0634714	0.00347673	0.202165
0.0717457		0.734167	0.311636	0.987605	0.447327	0.00286368	0.213453
0.290277		0.36056	0.556522	0.326147	0.683306	0.0321447	0.135724
0.656208		0.038214	0.194013	0.0605035	0.928898	0.141147	0.214043
0.906814		0.572527	0.123947	0.956451	0.304246	0.0304153	0.0491966
0.393626		0.0463414	0.0457956	0.995827	0.199805	0.0685427	0.141383
0.182003		0.972613	0.20328	0.799627	0.510074	0.100134	0.00706917
0.577834		0.00894447	0.770636	0.192964	0.181548	0.00074204	0.596522
0.255176		0.92559	0.323361	0.993548	0.479724	0.00748575	0.0306891
0.275146		0.0188949	0.438078	0.987543	0.510093	0.00239895	0.000846597
0.339788		0.0624324	0.192383	0.387818	0.42922	0.250091	0.0330288
0.933983		0.947758	0.0501589	0.506643	0.237153	0.0191314	0.00422272
0.958371		0.145207	0.0764383	0.975429	0.408403	0.0533331	0.0364213
0.96502		0.0207648	0.0843672	0.0079311	0.350721	0.0185497	0.0105847
0.166115		0.217431	0.372545	0.0168719	0.965878	0.0554196	0.317364
0.620599		0.156614	0.219911	0.117013	0.0956548	0.00714334	0.280942
0.468629		0.193524	0.618221	0.998971	0.60897	0.00166193	0.0943695
0.166222		0.0129048	0.410108	0.9937	0.471674	0.0149102	0.513753
		0.340518	0.228912	0.992995	0.960045	0.337531	0.0189985
		0.79412	0.214426	0.0634714	0.32895	0.258095	0.12462
		0.238953	0.167423	0.447327	0.988571	0.00481037	0.0514379
		0.0992901	0.384998	0.683306	0.00193695	0.0169684	0.0797536
		0.908682	0.285418	0.928898	0.767761	0.309586	0.0231836
		0.00475444	0.196137	0.304246	0.207945	0.0524424	0.449471
		0.612451	0.342601	0.199805	0.368771	0.217559	0.680083
		0.460545	0.0828693	0.510074	0.266249	0.00803112	0.0228495
		0.996818	0.111806	0.181548	0.0191092	0.054322	0.0799117
		0.015644	0.208992	0.479724	0.0236752	0.323992	0.0784155
		0.564445	0.0923559	0.974414	0.00421909	0.136399	0.0439855
		0.0154055	0.0947609	0.510093	0.130579	0.0430068	0.397001
		0.409662	0.219511	0.42922	0.543929	0.237761	0.297876
		0.0611093	0.0808178	0.237153	0.102417	0.0719522	0.218495
		0.398586	0.400349	0.408403	0.928476	0.0122227	0.0329436
		0.623723	0.125346	0.350721	0.950798	0.155682	0.174824
		0.174671	0.520349	0.994486	0.253194	0.156987	0.0575397
		0.0632127	0.41869	0.965878	0.384037	0.00262972	0.0183864
		0.524714	0.238194	0.0956548	0.930347	0.00685729	0.105368
		0.95169	0.0265389	0.60897	0.391092	0.00381432	0.0218871
		0.0313229	0.163909	0.471674	0.954796	0.136354	0.0547397
		0.147763	0.090586	0.960045	0.422797	0.0180617	0.179941
		0.461546	0.0744063	0.32895	0.0095214	0.231319	0.0313047
		0.162364	0.00488403	0.988571	0.716335	0.580196	0.001365
		0.70834	0.365016	0.00193695	0.617143	0.175483	0.0116014
		0.0578494	0.0177944	0.767761	0.875027	0.520232	0.15088
		0.0273636	0.27467	0.983905	0.285931	0.0162466	0.113601
		0.916369	0.350588	0.207945	0.941981	0.0478456	0.0806877
		0.0841361	0.0887544	0.368771	0.107657	0.00213471	0.078706
		0.0818365	0.350135	0.266249	0.0535842	0.242784	0.00852682
		0.785499	0.400038	0.0191092	0.694441	0.444075	0.00669253
		0.00542806	0.0799769	0.0236752	0.0196614	0.291087	0.122463
		0.412243	0.370038	0.00421909	0.470734	0.15539	0.00796075
		0.0227525	0.00827533	0.130579	0.017073	0.0151821	0.0216616
		0.402262	0.24814	0.543929	0.0112851	0.052057	0.0695973
		0.14772	0.303807	0.102417	0.849705	0.0176685	0.337754
		0.176	0.0778662	0.928476	0.784482	0.0605522	0.153356
		0.0212709	0.147334	0.950798	0.223448	0.580996	0.0530121
		0.00783456	0.0538261	0.253194	0.172227	0.264513	0.102332
		0.52074	0.192361	0.988848	0.869311	0.960444	0.00802543
		0.100271	0.37709	0.845442	0.957816	0.122583	0.138416
		0.0597499	0.654602	0.384037	0.167452	0.561103	0.147227
		0.650733	0.343516	0.930347	0.514267	0.202168	0.0436558
		0.11213	0.163914	0.391092	0.287357	0.0182768	0.0981835
		0.554193	0.0245686	0.954796	0.306789	0.0364029	0.0603161
		0.642702	0.200555	0.422797	0.752039	0.985987	0.00192554
		0.00659341	0.220889	0.962827	0.649039	0.281183	0.0419451
		0.293935	0.433457	0.0095214	0.0094299	0.023511	0.0279198
		0.804572	0.808303	0.716335	0.590333	0.155217	0.145353
		0.0345741	0.302861	0.617143	0.172781	0.620134	0.0285208
		0.127949	0.102387	0.875027		0.140379	0.111747
		0.389392	0.0519257	0.285931		0.357563	0.0109644
		0.295689	0.462541	0.941981		0.124803	0.0229596
		0.829826	0.229033	0.107657		0.692426	0.0858878
		0.537985	0.0206484	0.0535842		0.246543	0.013932
		0.450957	0.0744511	0.694441		0.637473	0.101411
		0.737878	0.0415084	0.0196614		0.10516	0.185601
		0.193606	0.0272988	0.470734		0.0894236	0.0551029
		0.374215	0.467945	0.017073		0.305381	0.0368217
		0.0110297	0.100259	0.0112851		0.00912691	0.0110481
		0.0140559	0.479655	0.849705		0.0426965	0.0618796
		0.0175821	0.129896	0.784482		0.138582	0.0262978
		0.0837487	0.161749	0.223448		0.0664697	0.0191678
		0.113603	0.0507939	0.172227		0.0344184	0.055348
		0.597654	0.0490007	0.869311		0.058971	0.185997
		0.742459	0.0178828	0.957816		0.256383	0.283704
		0.166865	0.425959	0.167452		0.0272894	0.142092
		0.487531	0.0119024	0.514267		0.0137669	0.0403772
		0.776889	0.170834	0.287357		0.175743	0.0176351
		0.0661513	0.239862	0.306789		0.0306244	0.00582793
		0.699568	0.323635	0.752039		0.0921954	0.0781568
		0.45714	0.00594053	0.649039		0.14143	0.0899395
		0.0312295	0.0114588	0.0094299		0.000407673	0.369566
		0.0787796	0.357773	0.590333		0.0740762	0.0577182
		0.0979929	0.00401803	0.172781		0.1651	0.113229
		0.306726	0.0285031			0.195233	0.0806292
		0.726913	0.0655372			0.207096	0.0410349
		0.0105418	0.0691143			0.111613	0.970654
		0.51485	0.232511			0.080196	0.0245144
		0.122745	0.588352			0.396	0.204727
		0.0156856	0.027452			0.700114	0.00831398
		0.402255	0.81411			0.00346943	0.0785344
		0.0735043	0.424449			0.0921932	0.0275117
		0.905118	0.238232			0.0120919	0.0764826
		0.0610208	0.0712886			0.0414112	0.00565875
		0.227986	0.41816			0.242115	0.0896484
		0.490164	0.423335			0.0565858	0.269708
		0.00627899	0.115879			0.00193588	0.00582855
		0.00681101	0.370441			0.0451679	0.0503241
		0.187767	0.0987765			0.0793412	0.0516059
		0.669032	0.0780004			0.128414	0.0957019
		0.215459	0.130263			0.248107	0.121508
		0.10758	0.0486179			0.0969818	0.0609878
		0.724945	0.448325			0.00425119	0.0706288
		0.549885	0.377777			0.0293039	0.0456226
		0.417949	0.00989802			0.193433	0.135005
		0.0436232	0.0708547			0.103573	0.0719653
		0.261569	0.738201			0.00574676	0.322985
		0.65544	0.054407			0.560058	0.0148548
		0.382919	0.157258			0.590635	0.113269
		0.135374	0.000510525			0.108784	0.063019
		0.00252688	0.0095161			0.190255	0.314324
		0.317241	0.0344897			0.0053679	0.279563
		0.848445	0.203906			0.00442422	0.0188487
		0.0149552	0.205149			0.103789	0.0623646
		0.40723	0.0362802			0.102148	0.0415701
		0.623929	0.00246397			0.0863116	0.0197009
		0.76247	0.00509565			0.291539	0.227213
		0.599698	0.438595			0.000238442	0.0145635
		0.119018	0.00339841			0.00105112	0.0101896
		0.00768344	0.0110546			0.131503	0.019318
		0.107132	0.0416638			0.182719	0.049929
		0.418982	0.433441			0.00510025	0.119539
		0.881478	0.163311			0.43276	0.11727
		0.139217	0.142153			0.00156845	0.235179
		0.2147	0.00580076			0.729364	0.0351722
		0.803684	0.132051			0.00859551	0.240108
		0.966075	0.0203135			0.018911	0.0564361
		0.0828422	0.00211869			0.171027	0.101599
		0.422479	0.119439			0.188377	0.0838224
		0.594998	0.413733			0.37563	0.0770354
		0.197205	0.011007			0.0492728	0.027116
		0.584059	0.0132558			0.00472902	0.00339475
		0.912192	0.00339841			0.0423223	0.0438007
		0.353344	0.732088			0.0128635	0.0192476
		0.0485845	0.206752			0.490216	0.00122116
		0.0502997	0.00950764			0.00883977	0.00126599
		0.545471	0.157648			0.302165	0.0164779
		0.12406	0.0494808			0.200956	0.09839
		0.708706	0.0047842			0.00358812	0.00362491
		0.801321	0.0392177			0.0178965	0.0243776
		0.895058	0.00808741			0.0386232	0.0026611
		0.808917	0.0602773			0.155619	0.0114686
		0.00542561	0.00543727			0.0978106	0.00442503
		0.246609	0.0112359			0.330588	0.0212074
		0.626037	0.0529685			0.0415226	0.313801
		0.709212	0.00493058			0.00279127	0.00154577
		0.21396	0.00809812			0.0154142	0.0115743
		0.758555	0.264816			0.00585803	0.212165
		0.316238	0.16736			0.0038403	0.0974142
		0.138568	0.103266			0.00350604	0.13125
		0.00731777	0.00762784			0.0124285	0.0108115
		0.77816	0.00313927			0.0583424	0.185867
		0.618929	0.00967468			0.00969616	0.0134416
		0.979766	0.237649			0.00447886	0.0979946
		0.0747676	0.00395813			0.0415786	0.392894
		0.200529	0.0748955			0.339086	0.135374
		0.22186	0.010877			0.024177	0.125484
		0.256088	0.273254			0.125666	0.000572098
		0.218331	0.176247			0.401662	0.243412
		0.254798	0.914126			0.00279201	0.196727
		0.421748	0.00911169			0.0765928	0.033075
		0.777684	0.0513854			0.00878015	0.0147779
		0.444309	0.200625			0.0122925	0.473039
		0.0148279	0.552504			0.0162596	0.0353206
		0.531387	0.100459			0.213462	0.00465827
		0.0676381	0.204781			0.000418573	0.0173106
		0.0097532	0.0232536			0.0259087	0.0918844
		0.0904667	0.00910615			0.182632	0.18006
		0.0439503	0.0201992			0.0274962	0.113927
		0.742034	0.00714331			0.0161374	0.164483
		0.564813	0.166532			0.00653504	0.0241718
		0.245631	0.0181685			0.035545	0.079642
		0.175068	0.0153909			0.00370145	0.2608
		0.909598	0.0657733			0.00962983	0.0479613
		0.00930908	0.210998			0.0375117	0.376924
		0.198214	0.0178275			0.0237023	0.0177529
		0.0720688	0.0833755			0.0680175	0.0197158
		0.0147655	0.0217879			0.071073	0.0774005
		0.412999	0.0570413			0.91844	0.387952
		0.0474163	0.00902669			0.0371636	0.0492051
		0.0316594	0.0129673			0.00338896	0.153293
		0.0450602	0.018175			0.0061155	0.0443926
		0.00107769	0.269327			0.00283948	0.0354396
		0.511733	0.050271			0.0179448	0.223791
		0.615717	0.0842091			0.612677	0.157481
		0.184988	0.076288			0.0211218	0.146374
		0.652391	0.00104533			0.287689	0.0342096
		0.0245969	0.171165			0.01253	0.00328197
		0.0184321	0.0125664			0.0270639	0.363808
		0.608777	0.00542786			0.00070244	0.0725505
		0.332999	0.0110829			0.00193566	0.00822903
		0.323226	0.00998847			0.115252	0.0783342
		0.00590907	0.587807			0.000328414	0.0244434
		0.0353932	0.282224			0.0312171	0.00547974
		0.503434	0.0075757			0.140334	0.00136558
		0.367837	0.263666			0.00302842	0.0108525
		0.106066	0.0071835			0.0185557	0.00998969
		0.726203	0.130291			0.00659365	0.015001
		0.655928	0.221036			0.00784538	0.0038894
		0.0792057	0.888354			0.145414	0.111271
		0.0552996	0.0136234			0.0470905	0.163355
		0.0550947	0.0288974			0.109827	0.0607903
		0.704088	0.666012			0.00524677	0.0105884
		0.0554687	0.0211164			0.00396065	0.053533
		0.0633214	0.0158327			0.0143672	0.04013
		0.737494	0.174372			0.110836	0.0137918
		0.0101837	0.345407			0.0958977	0.0777805
		0.0247494	0.18566			0.0144267	0.0346626
		0.263393	0.0227927			0.00419305	0.0912948
		0.725538	0.117963			0.235412	0.0394253
		0.284867	0.231001			0.00234563	0.0559329
		0.00824486	0.0138276			0.460351	0.00107029
		0.589632	0.230842			0.00564756	0.140928
		0.322057	0.356611			0.038824	0.014301
		0.382945	0.143962			0.000453974	0.00384439
		0.658661	0.217986			0.0148754	0.0202666
		0.0122974	0.794014			0.0633963	0.0136048
		0.395036	0.467148			0.0999085	0.159475
		0.0268117	0.0709498			0.00982311	0.00661793
		0.274548	0.0527762			0.27074	0.00427413
		0.228962	0.125456			0.00650077	0.00500722
		0.420362	0.377735			0.0101254	0.00118599
		0.0159386	0.110405			0.104371	0.00454206
		0.514562	0.0614432			0.0299289	0.00789149
		0.247826	0.377685			0.241875	0.00285019
		0.179028	0.216331			0.139416	0.0107557
		0.736174	0.0230528			0.631024	0.00747322
		0.217215	0.234801			0.566975	0.476776
		0.049548	0.0319349			0.0495948	0.014762
		0.181395	0.0844212			0.950928	0.140842
		0.307939	0.0244165			0.892432	0.0349084
		0.0514384	0.0296919			0.0952778	0.00491497
		0.0688089	0.379318			0.473085	0.0926131
		0.523329	0.0151016			0.0042249	0.00143025
		0.163448	0.0575194			0.0661931	0.0469021
		0.0670468	0.0277269			0.016151	0.042348
		0.0691527	0.0149535			0.260473	0.0347723
		0.00670856	0.189909			0.0773038	0.564712
		0.499877	0.00264276			0.00101329	0.0144711
		0.0930764	0.00365462			0.311071	0.00406313
		0.0767003	0.178684			0.0149417	0.0275238
		0.0015628	0.280448			0.0841295	0.281379
		0.364542	0.291152			0.00528265	0.148433
		0.0445377	0.466956			0.060424	0.0202408
		0.355713	0.0227068			0.00154293	0.305479
		0.464865	0.0360085			0.0785448	0.20649
		0.0734849	0.0366905			0.0326392	0.00282283
		0.0753077	0.0261565			0.079676	0.013548
		0.220418	0.0469219			0.186358	0.0871999
		0.189364	0.0689814			0.106586	0.00116057
		0.547213	0.26142			0.0837586	0.013602
		0.0225418	0.128232			0.0808574	0.128096
		0.275529	0.298674			0.876488	0.00156104
		0.0214694	0.168086			0.00357121	0.129178
		0.0620916	0.188801			0.51146	0.0379087
		0.189025	0.120772			0.0361685	0.0622491
		0.621917	0.387192			0.0499177	0.0151977
		0.570019	0.054545			0.00628555	0.00871432
		0.446781	0.0575929			0.225923	0.180774
		0.641102	0.143628			0.0403587	0.0783383
		0.827151	0.0282322			0.0391767	0.0388647
		0.158339	0.300397			0.00162001	0.0057425
		0.203354	0.0947361			0.099431	0.0266698
		0.273756	0.0694706			0.0299915	0.0059457
		0.813592	0.544411			0.0643654	0.00365922
		0.140231	0.0353754			0.0149317	0.015645
		0.684912	0.0116089			0.0617433	0.0194895
		0.0980144	0.305182			0.0162328	0.191761
		0.0389531	0.0216104			0.0189431	0.0219966
		0.560896	0.18726			0.0615297	0.000984856
		0.034521	0.117868			0.0693329	0.00759276
		0.265135	0.131013			0.000930535	0.144223
		0.488931	0.00979509			0.158878	0.296235
		0.54412	0.415104			0.0255579	0.0589117
		0.047656	0.0427775			0.0689535	0.00611349
		0.532653	0.322516			0.0737545	0.0950021
		0.563321	0.323296			0.0188736	0.0188137
		0.0128206	0.0178793			0.0128196	0.26384
		0.520573	0.668372			0.0124559	0.0019531
		0.793947	0.0301736			0.00211888	0.250885
		0.199803	0.0307389			0.0109394	0.0347332
		0.0152365	0.0311452			0.305783	0.0464659
		0.830424	0.351115			0.0084618	0.0664917
		0.807837	0.0091808			0.0014968	0.118199
		0.878168	0.0299124			0.0219511	0.00815433
		0.0297856	0.292659			0.0277804	0.0180537
		0.666765	0.184891			0.332385	0.0259782
		0.0227265	0.0162036			0.00474788	0.0153015
		0.101493	0.565146			0.0216156	0.00348021
		0.576729	0.118999			0.00760119	0.0351887
		0.816545	0.0427459			0.292694	0.0758385
		0.46139	0.0411961			0.00428511	0.00918772
		0.00945057	0.44096			0.0248118	0.0150733
		0.206129	0.0113726			0.157046	0.257664
		0.607341	0.0676907			0.43064	0.0334069
		0.428115	0.184459			0.00361476	0.00823027
		0.0220649	0.030556			0.000643624	0.774912
		0.508716	0.0945062			0.0134434	0.249226
		0.800375	0.0824301			0.631404	0.27412
		0.586883	0.309175			0.0470846	0.0166352
		0.130567	0.0200117			0.577889	0.0139383
		0.926991	0.19794			0.221667	0.01334
		0.00348516	0.0718975			0.438884	0.0710479
		0.0936759	0.142569			0.00152486	0.353562
		0.0497345	0.310086			0.0165586	0.0556069
		0.900035	0.145275			0.0117816	0.000937004
		0.983542	0.0310665			0.746805	0.00424961
		0.169839	0.0414186			0.095998	0.0249225
		0.678073	0.0335754			0.0080892	0.00625006
		0.561317	0.025932			0.0312401	0.0506822
		0.625552	0.109005			0.00132748	0.0223678
		0.707026	0.11003			0.00650769	0.00347673
		0.903465	0.0686862			0.00232599	0.00878822
		0.00539361	0.161412			0.192889	0.0890459
		0.722579	0.101824			0.0102917	0.00286368
		0.0116857	0.279717			0.0256742	0.018271
		0.267777	0.622425			0.15791	0.0146704
		0.0103291	0.0977545			0.0236354	0.00294938
		0.0091749	0.0678971			0.00238001	0.0667247
		0.0105339	0.00813272			0.208006	0.0321447
		0.0179948	0.158695			0.0243537	0.141147
		0.0523035	0.0492896			0.069569	0.220309
		0.38943	0.0330121			0.000637465	0.292473
		0.293831	0.598214			0.0109484	0.0304153
		0.0767886	0.0341297			0.0353599	0.0685427
		0.33562	0.0238404			0.0180917	0.245837
		0.0512209	0.0465669			0.00248939	0.298687
		0.296658	0.0753922			0.938214	0.106748
		0.0172746	0.440733			0.0206783	0.261201
		0.0650652	0.00874888			0.0196297	0.0039301
		0.245177	0.424047			0.026801	0.00639481
		0.0270026	0.122981			0.0345869	0.112875
		0.782359	0.684606			0.00157759	0.331578
		0.201243	0.113255			0.0209332	0.100134
		0.0529524	0.0265416			0.0150309	0.00074204
		0.048425	0.033693			0.00142997	0.290614
		0.0489561	0.0798088			0.0245936	0.00748575
		0.792784	0.0294315			0.148961	0.00239895
		0.675521	0.210213			0.0209577	0.250091
		0.974521	0.330492			0.0238258	0.552827
		0.974521	0.130245			0.380353	0.437359
		0.974521	0.0938379			0.00407896	0.012837
		0.974521	0.10344			0.00723165	0.0191314
		0.974521	0.093676			0.0775516	0.0533331
		0.974521	0.153746			0.00394122	0.0133614
		0.974521	0.937647			0.0867294	0.0185497
		0.974521	0.0211505			0.573768	0.0554196
		0.974521	0.224691			0.08421	0.0406732
		0.0175789	0.162154			0.00484991	0.0265028
		0.1059	0.00593749			0.000571531	0.0286745
		0.775699	0.787364			0.000576318	0.0415845
		0.442656	0.0470909			0.0975421	0.0533312
		0.0615967	0.0237871			0.00100983	0.00714334
		0.369747	0.14223			0.00376472	0.0239953
		0.208745	0.0259843			0.025614	0.00166193
		0.147251	0.0214416			0.00316255	0.072958
		0.925538	0.890118			0.0152015	0.074358
		0.444539	0.00345988			0.00378155	0.0868898
		0.89286	0.0279741			0.00396282	0.0768372
		0.149448	0.291812			0.281521	0.030167
		0.568792	0.638932			0.00385422	0.0149102
		0.274251	0.297483			0.0971637	0.197183
		0.607387	0.89088			0.227994	0.337531
		0.0453966	0.0092838			0.139241	0.217437
		0.0148353	0.019942			0.422723	0.0334069
		0.0132487	0.0107555			0.00216285	0.00123794
		0.207789	0.672344			0.125722	0.00373839
		0.830132	0.0723886			0.138273	0.0379077
		0.340324	0.00619172			0.123806	0.0409078
		0.0267208	0.14859			0.0862255	0.258095
		0.945309	0.0360868			0.0140888	0.00481037
		0.0237168	0.0485685			0.294755	0.113236
		0.130428	0.0111066			0.153298	0.0169684
		0.00303662	0.0759508			0.0396125	0.309586
		0.447068	0.0489693			0.0336953	0.0610168
		0.0463956	0.141652			0.0953923	0.0177026
		0.32723	0.0832248			0.0802631	0.0524424
		0.163462	0.0396349			0.000910701	0.0226959
		0.882251	0.138949			0.00173976	0.0142268
		0.294974	0.221615			0.00287769	0.0414028
		0.818417	0.0171351			0.351682	0.137913
		0.566012	0.0416112			0.0110536	0.00105391
		0.0993956	0.00628682			0.0130876	0.00324594
		0.0267671	0.0575432			0.409817	0.217559
		0.652797	0.00393255			0.0490157	0.00803112
		0.86866	0.159844			0.00838202	0.054322
		0.0428996	0.234909			0.215758	0.0819692
		0.0359462	0.0237006			0.0120982	0.0116736
		0.0834664	0.0411233			0.00701929	0.030156
		0.0461188	0.00363772			0.664367	0.328459
		0.099802	0.589824			0.234789	0.143542
		0.0740361	0.575939			0.556701	0.0138291
		0.0361488	0.0336066			0.148182	0.0788424
		0.192663	0.021448			0.813969	0.0231206
		0.0215259	0.260901			0.44123	0.323992
		0.0646059	0.0768994			0.455923	0.136399
		0.01002	0.45398			0.0973246	0.176365
		0.0662126	0.122877			0.149488	0.0949755
		0.0953342	0.132386			0.861352	0.0430068
		0.553882	0.91106			0.324954	0.237761
		0.0952682	0.0434107			0.652874	0.0719522
		0.716441	0.113516			0.414974	0.0122227
		0.0294447	0.0419237			0.420923	0.155682
		0.1861	0.1677			0.0992416	0.156987
		0.0126288	0.191162			0.18726	0.00262972
		0.764232	0.0637425			0.0146268	0.00685729
		0.115669	0.42522			0.015029	0.00381432
		0.526011	0.0293205			0.831771	0.0169361
		0.260834	0.563241			0.792325	0.136354
		0.0207553	0.0110794			0.689407	0.181705
		0.114368	0.383604			0.974228	0.0180617
		0.86663	0.00179026			0.288964	0.231319
		0.0348965	0.155104			0.77884	0.580196
		0.00186114	0.624624			0.99217	0.019813
		0.133588	0.00518406			0.0679377	0.353418
		0.00883191	0.198004			0.29354	0.00962911
		0.367139	0.00260828			0.0856929	0.240783
		0.370122	0.111935			0.943414	0.0375638
		0.113687	0.154232			0.989527	0.128302
		0.629496	0.0575577			0.282879	0.338495
		0.56092	0.0217804			0.891866	0.119312
		0.429958	0.083103			0.639333	0.153895
		0.0817385	0.0131048			0.754927	0.175483
		0.175999	0.0314369			0.24594	0.520232
		0.293776	0.0674139			0.00577804	0.0162466
		0.853762	0.0378112			0.295863	0.135823
		0.765529	0.685246			0.240487	0.197981
		0.393332	0.044732			0.0845788	0.136236
		0.123656	0.0716119			0.839649	0.188299
		0.088441	0.180412			0.375227	0.0237338
		0.0837924	0.0965204			0.998134	0.0596067
		0.21063	0.033125			0.980031	0.132681
		0.59221	0.0874107			0.465628	0.0942828
		0.0123866	0.428462			0.998372	0.0530265
		0.18595	0.0632496			0.242549	0.0478456
		0.0419366	0.0418265			0.290065	0.0783718
		0.151529	0.0305546			0.0356529	0.0803091
		0.11072	0.012772			0.972036	0.00213471
		0.782478	0.116741			0.0289133	0.242784
		0.165003	0.0351403			0.0628253	0.18241
		0.118597	0.257321			0.0369161	0.00900138
		0.00643769	0.526986			0.393321	0.00184814
		0.436067	0.290244			0.337528	0.0010614
		0.00385952	0.171111			0.965336	0.014458
		0.2601	0.0595713			0.138819	0.705817
		0.661331	0.0615592			0.45149	0.267953
		0.65539	0.220816			0.196294	0.00193975
		0.690729	0.214646			0.173733	0.0539427
		0.146319	0.104243			0.465795	0.0595951
		0.142938	0.105796			0.0437956	0.0421215
		0.30547	0.0837112			0.0819918	0.00381164
		0.173301	0.0203887			0.229734	0.444075
		0.184925	0.103226			0.9076	0.291087
		0.0645492	0.0108307			0.99216	0.0717399
		0.00126486	0.0641227			0.0733302	0.347474
		0.144446	0.0355013			0.15816	0.15539
		0.588959	0.0994338			0.241705	0.0151821
		0.209105	0.0468267			0.0766773	0.00989044
		0.102437	0.0396275			0.510679	0.185616
		0.0487721	0.577719			0.666821	0.0227004
		0.0605804	0.0917334			0.991244	0.052057
		0.020071	0.335709			0.0589821	0.00952166
		0.0601166	0.0704644			0.837688	0.0176685
		0.510038	0.547243			0.658746	0.0605522
		0.441345	0.0566116			0.63494	0.047169
		0.024221	0.00768709			0.00129633	0.0560219
		0.210933	0.00931984			0.127672	0.00160687
		0.645398	0.0813661			0.555383	0.523989
		0.118048	0.166467			0.89833	0.0517001
		0.31539	0.11153			0.795959	0.0135452
		0.048478	0.0332682			0.0753508	0.0375215
		0.0956754	0.0589681			0.828167	0.580996
		0.724119	0.0118769			0.0219414	0.497255
		0.477427	0.672684			0.98069	0.264513
		0.0765274	0.20317			0.0141321	0.010483
		0.570946	0.0189214			0.197849	0.159589
		0.0818188	0.0281394			0.00359765	0.0732127
		0.206793	0.490484			0.695085	0.0322982
		0.281978	0.669355			0.0942059	0.960444
		0.0555901	0.0067686			0.977527	0.36972
		0.0062042	0.178428			0.994838	0.122583
		0.504555	0.0134899			0.032694	0.0225174
		0.836977	0.136174			0.962176	0.561103
		0.0235175	0.644725			0.742575	0.00681715
		0.162587	0.0664153			0.0341176	0.0125627
		0.0180108	0.289038			0.992437	0.0510634
		0.0180136	0.0365536			0.0784822	0.0321423
		0.151095	0.142792			0.448214	0.0146539
		0.146494	0.0866929			0.219736	0.00155295
		0.00733504	0.050992			0.214063	0.176844
		0.570548	0.205228			0.0164264	0.379482
		0.0825306	0.023469			0.075457	0.000897664
		0.381721	0.0130712			0.364934	0.202168
		0.58429	0.356087			0.860815	0.031298
		0.0125643	0.0352878			0.16896	0.0182768
		0.180642	0.0372323			0.512844	0.0300509
		0.779409	0.00354128			0.43026	0.0022377
		0.615789	0.110018			0.960673	0.00236804
		0.244665	0.0363548			0.318701	0.14172
		0.0163425	0.214791			0.56827	0.13563
		0.303994	0.437101			0.154605	0.0108975
		0.219244	0.0596014			0.595184	0.0364029
		0.0477462	0.0702761			0.625221	0.00191049
		0.142668	0.020395			0.699776	0.0189374
		0.130233	0.191913			0.489536	0.00458306
		0.534882	0.0144207			0.148023	0.985987
		0.228133	0.0499911			0.0774156	0.281183
		0.248473	0.0841811			0.0105617	0.023511
		0.0171874	0.0635563			0.90585	0.205186
		0.0094668	0.304749			0.0500942	0.155217
		0.170988	0.0277571			0.208771	0.0905287
		0.637604	0.426866			0.00453691	0.0056444
		0.897561	0.0574529			0.844175	0.0322355
		0.0385245	0.526657			0.745789	0.620134
		0.0481737	0.31264			0.0165585	0.0186206
		0.047339	0.127154			0.0221174	0.142081
		0.193234	0.0159052			0.151561	0.466817
		0.104634	0.384426			0.0528829	0.0460619
		0.933154	0.146966			0.475155	0.140379
		0.536538	0.0362015			0.973936	0.0542973
		0.975563	0.00923327			0.664736	0.0193121
		0.986927	0.00288841			0.118405	0.357563
		0.680361	0.0340491			0.173857	0.269557
		0.0177403	0.00244348			0.463084	0.124803
		0.447825	0.0957365			0.0193377	0.692426
		0.314672	0.00381428			0.974389	0.559152
		0.0535198	0.276912			0.676092	0.588812
		0.482802	0.283405			0.813241	0.036376
		0.244541	0.157216			0.0216983	0.246543
		0.557243	0.0480961			0.418671	0.00359979
		0.49862	0.034848			0.0321048	0.0861244
		0.550905	0.0669958			0.32306	0.637473
		0.00791316	0.0374346			0.0408133	0.10516
		0.0206941	0.275634			0.738915	0.0851388
		0.484219	0.367442			0.0159129	0.0894236
		0.10838	0.106452			0.565521	0.0279806
		0.753504	0.0313598			0.247731	0.000417608
		0.493976	0.0277198			0.0163154	0.00379179
		0.226145	0.0736272			0.768381	0.305381
		0.542041	0.00557213			0.117057	0.0217675
		0.604426	0.124346			0.0168575	0.0596199
		0.728268	0.116617			0.26764	0.00912691
		0.193376	0.122606			0.0444704	0.0426965
		0.258087	0.490278			0.220982	0.096483
		0.133515	0.265141			0.3175	0.00762457
		0.550633	0.059677			0.13992	0.0333659
		0.186419	0.00929063			0.0455759	0.138582
		0.800708	0.0261004			0.222541	0.368468
		0.0334681	0.123555			0.262705	0.0664697
		0.182649	0.0676393			0.677009	0.0408455
		0.440438	0.00182109			0.1311	0.0344184
		0.0456094	0.734167			0.00287917	0.058971
		0.462329	0.0650766			0.51123	0.0327512
		0.0137281	0.00154266			0.0236482	0.0784331
		0.368081	0.218135			0.98402	0.218225
		0.164217	0.0405756			0.0456166	0.205527
		0.0518947	0.117137			0.399419	0.00999371
		0.455017	0.0623182			0.607639	0.00742547
		0.0221604	0.0841285			0.961864	0.161893
		0.0851236	0.0122181			0.138533	0.144225
		0.0696586	0.0822794			0.0328407	0.0114991
		0.595418	0.0147415			0.249829	0.0334069
		0.199426	0.0188244			0.903832	0.256383
		0.406076	0.0553258			0.094433	0.0272894
		0.175263	0.0916227			0.271394	0.35267
		0.462775	0.00306581			0.280053	0.51746
		0.33422	0.0276437			0.878617	0.0137669
		0.592753	0.049848			0.0534701	0.308907
		0.431228	0.114426			0.243987	0.110181
		0.247146	0.023636			0.339135	0.346389
		0.328265	0.161485			0.192524	0.342566
		0.246052	0.0185498			0.116101	0.0516957
		0.236049	0.0155266			0.134216	0.0161917
		0.38404	0.158237			0.947638	0.0229215
		0.549258	0.0887693			0.881571	0.175743
		0.70549	0.0746022			0.00247413	0.0230423
		0.618757	0.0456752			0.101422	0.00681405
		0.0559226	0.0184771			0.941303	0.0444996
		0.240792	0.00516309			0.0364472	0.0306244
		0.657021	0.36056			0.259438	0.26424
		0.625063	0.190246			0.317056	0.104921
		0.591705	0.018977			0.85326	0.253089
		0.0984065	0.11716			0.3498	0.242006
		0.477674	0.243703			0.625937	0.0348159
		0.164018	0.0184736			0.0392384	0.557205
		0.0190495	0.0763996			0.00493157	0.0359158
		0.791697	0.342245			0.192469	0.00661227
		0.757382	0.0051565			0.478988	0.0805355
		0.525131	0.0400306			0.840538	0.0322777
		0.476306	0.020994			0.00252596	0.0632925
		0.682894	0.241145			0.220436	0.0341892
		0.257368	0.0960848			0.986913	0.000898218
		0.0208118	0.00926954			0.767285	0.0673986
		0.859489	0.0133568			0.433569	0.491623
		0.774085	0.2286			0.352932	0.954506
		0.846355	0.0352897			0.697588	0.0349501
		0.492834	0.212675			0.134611	0.072106
		0.0944349	0.136804			0.0448596	0.0547692
		0.748389	0.214016			0.919957	0.0216312
		0.516419	0.241616			0.785182	0.0921954
		0.0154906	0.151341			0.0140116	0.14143
		0.142708	0.0222721			0.716313	0.0143454
		0.0273777	0.235484			0.323606	0.0253125
		0.745756	0.059024			0.555968	0.0848202
		0.702396	0.191805			0.0292728	0.342402
		0.0971194	0.0339044			0.00641318	0.000407673
		0.663535	0.307695			0.0946138	0.0253429
		0.349793	0.0766404			0.0652756	0.00104861
		0.0651767	0.0494362			0.00657422	0.0740762
		0.634582	0.468539			0.983113	0.0232034
		0.548224	0.119373			0.529637	0.0135518
		0.774085	0.038214			0.000952437	0.1651
		0.0266313	0.021078			0.632935	0.195233
		0.774085	0.235108			0.00403447	0.0393015
		0.303807	0.0481387			0.624581	0.207096
		0.133941	0.238369			0.94511	0.111613
		0.879397	0.0682666			0.0292135	0.0538821
		0.839768	0.100518			0.0143197	0.0131201
		0.774085	0.086193			0.492476	0.00206442
		0.307533	0.0514919			0.974911	0.080196
		0.133608	0.572527			0.0255833	0.126876
		0.976257	0.0677303			0.384899	0.118602
		0.0790618	0.27479			0.156392	0.0141006
		0.774543	0.0619759			0.837962	0.396
		0.0164494	0.0463414			0.0525133	0.150168
		0.774085	0.244357			0.356399	0.000247019
		0.846096	0.0426804			0.00438847	0.700114
		0.00081648	0.257644			0.00843701	0.38325
		0.774085	0.021401			0.543074	0.00490677
		0.0149693	0.260839			0.72528	0.00346943
		0.0940716	0.0205846			0.464213	0.0921932
		0.502159	0.972613			0.118197	0.0120919
		0.485667	0.112728			0.967975	0.0276199
		0.00560681	0.0710501			0.477979	0.279606
		0.650567	0.160619			0.274582	0.0397218
		0.40077	0.00894447			0.187044	0.0414112
		0.582685	0.325305			0.00628727	0.0183812
		0.395846	0.92559			0.201648	0.00119073
		0.717181	0.685572			0.389364	0.79933
		0.0299298	0.888286			0.0288866	0.242115
		0.329938	0.256848			0.388667	0.0120496
		0.386378	0.0188949			0.760711	0.0282364
		0.677209	0.928336			0.794114	0.00234863
		0.200822	0.0323568			0.485411	0.0565858
		0.128414	0.379439			0.393088	0.00193588
		0.16995	0.117899			0.435496	0.0451679
		0.0346765	0.0624324			0.00456788	0.0515908
		0.0391994	0.947758			0.348744	0.128397
		0.813974	0.259812			0.228687	0.00848849
		0.0154634	0.105646			0.43821	0.00248711
		0.00651786	0.846391			0.107227	0.0793412
		0.379371	0.260145			0.417886	0.036611
		0.466925	0.122576			0.461024	0.0100119
		0.0261904	0.145207			0.543427	0.128414
		0.138386	0.0401844			0.280373	0.248107
		0.248997	0.142441			0.291774	0.416241
		0.306001	0.679875			0.151045	0.0429642
		0.191406	0.247673			0.0113886	0.00353818
		0.0553466	0.0108175			0.5157	0.0231515
		0.557749	0.0207648			0.0115629	0.0651521
		0.0394465	0.217431			0.286467	0.0969818
		0.168065	0.0186089			0.121825	0.0016409
		0.0140112	0.156614			0.024446	0.0400057
		0.320932	0.0109822			0.746157	0.00212179
		0.935657	0.232435			0.0722836	0.2102
		0.311946	0.193524			0.985842	0.00425119
		0.0331906	0.0129048			0.544306	0.05755
		0.0551362	0.340518			0.257678	0.0260176
		0.0147817	0.0100066			0.174857	0.00178958
		0.658392	0.79412			0.00828352	0.00333293
		0.189444	0.238953			0.863429	0.0293039
		0.122556	0.0503567			0.0287793	0.0351695
		0.199065	0.0202605			0.113933	0.0041353
		0.43208	0.0992901			0.0120034	0.00152888
		0.315281	0.185647			0.835413	0.00546072
		0.125083	0.247406			0.706979	0.115643
		0.932987	0.0611719			0.61471	0.193433
		0.221259	0.066222			0.993097	0.177771
		0.058173	0.0172601			0.666832	0.173228
		0.856233	0.908682			0.156255	0.000687362
		0.210021	0.00222858			0.332805	0.103573
		0.0227523	0.0788813			0.0441262	0.00574676
		0.0429199	0.012214			0.344694	0.560058
		0.0445265	0.0233517			0.961605	0.590635
		0.833063	0.123284			0.13028	0.0074101
		0.325677	0.00475444			0.144422	0.0281151
		0.820098	0.00701746			0.717089	0.181675
		0.46679	0.125203			0.785069	0.108784
		0.294753	0.011517			0.805945	0.153582
		0.305321	0.00946197			0.0140872	0.0075155
		0.0855466	0.612451			0.0391511	0.190255
		0.032172	0.00788408			0.157738	0.0329142
		0.194748	0.460545			0.0321019	0.0124744
		0.00804396	0.0237203			0.116648	0.0053679
		0.0185349	0.0574808			0.0741537	0.042849
		0.45465	0.0351966			0.0919925	0.117636
		0.00897388	0.131116			0.732911	0.00212274
		0.0372414	0.680512			0.742918	0.0437171
		0.00887995	0.09623			0.832773	0.00105271
		0.295726	0.509685			0.427472	0.00442422
		0.00368678	0.00517688			0.741227	0.103789
		0.192468	0.0796148			0.370574	0.00917929
		0.934615	0.050023			0.986137	0.102148
		0.0326941	0.130675			0.00042	0.0111759
		0.0972892	0.996818			0.621441	0.0863116
		0.117623	0.015644			0.746275	0.0369136
		0.261178	0.201657			0.320267	0.00850779
		0.0152782	0.054672			0.899587	0.267124
		0.0270502	0.341452			0.991925	0.108381
		0.0788294	0.0188684			0.0890329	0.461797
		0.353801	0.0827952			0.104054	0.291539
		0.0475389	0.0456668			0.705492	0.000238442
		0.0663154	0.0348052			0.570556	0.00105112
		0.0879478	0.0444677			0.0344876	0.0444809
		0.0449614	0.166781			0.606773	0.131503
		0.318377	0.0241358			0.325057	0.00938079
		0.499861	0.382217			0.892525	0.182719
		0.0348227	0.0132172			0.113514	0.00510025
		0.0433345	0.564445			0.556006	0.43276
		0.0194203	0.0154055			0.0401692	0.00156845
		0.0451685	0.409662			0.262279	0.0638699
		0.0238387	0.00194411			0.00126671	0.729364
		0.0247103	0.0611093			0.146981	0.175164
		0.0643991	0.398586			0.160546	0.0848193
		0.242477	0.00256996			0.00330506	0.00859551
		0.0114067	0.623723			0.996896	0.018911
		0.00953961	0.174671			0.294161	0.171027
		0.36414	0.00559708			0.18752	0.498246
		0.0125011	0.0614522			0.524418	0.188377
		0.866571	0.374216			0.619475	0.0314212
		0.00430671	0.0632127			0.417949	0.205837
		0.0968049	0.00257308			0.519467	0.37563
		0.0043601	0.00386412			0.678831	0.137673
		0.169243	0.007673			0.367597	0.00350444
		0.178677	0.00351442			0.448759	0.0492728
		0.462734	0.103929			0.846021	0.197124
		0.209808	0.130898			0.695922	0.00472902
		0.108055	0.0170097			0.880675	0.0178816
		0.0313618	0.524714			0.657353	0.00156246
		0.20329	0.00916793			0.00191651	0.1749
		0.0309728	0.0124015			0.394208	0.00491711
		0.0910594	0.0946568			0.117786	0.631308
		0.0992797	0.0663648			0.00427961	0.0423223
		0.0068005	0.00381181			0.124241	0.0128635
		0.0279878	0.0226754			0.0895789	0.490216
		0.222027	0.00814209			0.0771719	0.0113355
		0.19469	0.208873			0.00496703	0.263286
		0.433997	0.0894579			0.526018	0.00702447
		0.0785395	0.178776			0.0492981	0.00883977
		0.458889	0.00766749			0.761709	0.102123
		0.138149	0.00833255			0.834722	0.00479298
		0.186246	0.95169			0.188997	0.224109
		0.0462327	0.00635449			0.899897	0.00292008
		0.1702	0.00668043			0.844729	0.00184243
		0.0471251	0.0302018			0.656862	0.302165
		0.0497288	0.0115055			0.276048	0.0129911
		0.0857938	0.0084612			0.162426	0.166513
		0.58004	0.0313229			0.00382052	0.0119804
		0.20174	0.0244649			0.888158	0.00557859
		0.554241	0.0068276			0.226399	0.00110494
		0.290898	0.00979126			0.924565	0.200956
		0.345743	0.38512			0.410773	0.00695103
		0.273917	0.0112743			0.00722057	0.00358812
		0.631808	0.147763			0.0151299	0.0178965
		0.432665	0.032898			0.902799	0.405712
		0.00687794	0.0591723			0.995398	0.00260415
		0.087766	0.101492			0.691783	0.0386232
		0.221761	0.461546			0.0583743	0.155619
		0.0267012	0.162364			0.410754	0.00071125
		0.137543	0.206503			0.0255473	0.0507238
		0.0210081	0.70834			0.961441	0.0978106
		0.0515028	0.00876618			0.99574	0.00229647
		0.359583	0.046519			0.0965559	0.00087299
		0.455144	0.0578494			0.420899	0.132369
		0.459204	0.0273636			0.717621	0.0216313
		0.153989	0.115005			0.552426	0.330588
		0.00981144	0.00461544			0.00822714	0.154022
		0.163589	0.0358915			0.0114048	0.0415226
		0.106441	0.687187			0.343431	0.0229287
		0.00196899	0.00568473			0.0718041	0.00279127
		0.0204035	0.115583			0.0537572	0.0154142
		0.0153312	0.0105027			0.0563236	0.0451626
		0.94703	0.972644			0.024397	0.0472216
		0.109092	0.0829288			0.714539	0.0681611
		0.103818	0.00649075			0.977916	0.0113652
		0.665316	0.916369			0.129662	0.00585803
		0.642986	0.0841361			0.75456	0.00395331
		0.0252027	0.38413			0.205122	0.00194712
		0.314848	0.52938			0.745945	0.268164
		0.286992	0.0937223			0.965986	0.106045
		0.374136	0.343058			0.0542217	0.170435
		0.543279	0.00956706			0.649203	0.0499075
		0.0670017	0.0818365			0.521921	0.00193711
		0.122914	0.00284746			0.147492	0.028853
		0.076227	0.785499			0.171145	0.397916
		0.0945615	0.277735			0.0169078	0.00885834
		0.046155	0.348058			0.62091	0.0038403
		0.534454	0.129734			0.921183	0.00350604
		0.806849	0.0117195			0.0819256	0.0124285
		0.89882	0.00805395			0.873164	0.0583424
		0.522586	0.0114248			0.0521382	0.00969616
		0.808136	0.0066343			0.157792	0.0663572
		0.414274	0.00542806			0.418165	0.0909098
		0.157832	0.412243			0.834399	0.00447886
		0.515038	0.438131			0.0110618	0.00168371
		0.110071	0.0227525			0.961305	0.0415786
		0.0833343	0.0689768			0.948285	0.409565
		0.730993	0.0256798			0.689734	0.0818323
		0.0221225	0.000783329			0.0733754	0.0203765
		0.771189	0.351646			0.769166	0.0256229
		0.154856	0.0363101			0.802497	0.040565
		0.695049	0.402262			0.00103049	0.339086
		0.0374489	0.0531014			0.902239	0.024177
		0.939361	0.14772			0.618629	0.0280239
		0.0294017	0.0782457			0.151863	0.0224891
		0.068543	0.0864572			0.390436	0.125666
		0.296663	0.176			0.237202	0.0749771
		0.136943	0.238651			0.0178056	0.306817
		0.940372	0.0212709			0.0576757	0.401662
		0.549558	0.00783456			0.280166	0.00279201
		0.135996	0.0263472			0.270844	0.00684857
		0.724209	0.52074			0.829471	0.000878267
		0.742684	0.000302229			0.329216	0.140622
		0.0763933	0.000396437			0.357966	0.0765928
		0.314029	0.100271			0.0933382	0.0888362
		0.8969	0.0233796			0.220422	0.136611
		0.104641	0.0493212			0.450243	0.00620399
		0.494795	0.0463231			0.105371	0.103523
		0.0551288	0.420767			0.0682864	0.00878015
		0.296606	0.0597499			0.859365	0.149618
		0.0799393	0.0347638			0.168584	0.241213
		0.0689605	0.0819793			0.565014	0.034654
		0.540634	0.111947			0.369251	0.0122925
		0.111981	0.0199457			0.152165	0.0162596
		0.0327212	0.0618282			0.447486	0.381846
		0.0411325	0.650733			0.711039	0.0110532
		0.0842025	0.00525053			0.680768	0.213462
		0.258678	0.0479784			0.324241	0.000418573
		0.152885	0.11213			0.278465	0.00106534
		0.204342	0.114348			0.305091	0.0181987
		0.00278714	0.0173505			0.754148	0.00191896
		0.549348	0.554193			0.190318	0.0259087
		0.893077	0.191004			0.248524	0.0170155
		0.0433236	0.0888215			0.517872	0.0319792
		0.684797	0.802588			0.953294	0.182632
		0.765258	0.184176			0.054594	0.0707093
		0.215398	0.642702			0.129523	0.0274962
		0.0551503	0.0516296			0.258717	0.0161374
		0.225479	0.104157			0.988291	0.00653504
		0.16818	0.12996			0.0487207	0.0708611
		0.609733	0.0325927			0.994428	0.035545
		0.155982	0.837155			0.090527	0.00370145
		0.0402398	0.290021			0.609812	0.063947
		0.0939612	0.0880189			0.0738084	0.00912849
		0.44981	0.104258			0.977592	0.0220335
		0.664192	0.775475			0.212633	0.0355381
		0.552371	0.00659341			0.0808187	0.132256
		0.319951	0.00115089			0.821047	0.0314065
		0.648246	0.613838			0.097838	0.00962983
		0.0832374	0.31331			0.0510021	0.13047
		0.0290211	0.293935			0.831128	0.0336326
		0.734181	0.804572			0.0197568	0.15618
		0.263434	0.0583861			0.00683026	0.021341
		0.761301	0.0345741			0.00734145	0.0527001
		0.0157907	0.392333			0.71792	0.15281
		0.377661	0.0184148			0.112457	0.195898
		0.0115323	0.0846354			0.000995657	0.0375117
		0.193606	0.118761			0.0343909	0.258669
		0.303912	0.127949			0.00755078	0.0237023
		0.0671814	0.0788767			0.0212929	0.0680175
		0.853994	0.199723			0.858626	0.071073
		0.784874	0.00755593			0.0642861	0.0751166
		0.363302	0.00698723			0.888854	0.91844
		0.574936	0.201415			0.0266661	0.0371636
		0.672071	0.000936134			0.00193118	0.00338896
		0.905203	0.389392			0.706506	0.0061155
		0.0617755	0.295689			0.902783	0.00283948
		0.573151	0.0500943			0.0101115	0.0945987
		0.0209006	0.829826			0.039813	0.00539366
		0.228174	0.537985			0.130862	0.0179448
		0.361871	0.450957			0.143964	0.612677
		0.0619533	0.737878			0.45946	0.0282642
		0.326661	0.193606			0.335249	0.00194866
		0.735765	0.374215			0.263246	0.987294
		0.0156463	0.255586			0.835744	0.0211218
		0.700465	0.0633627			0.0560422	0.0161009
		0.169848	0.0410793			0.0288274	0.00246959
		0.443529	0.255343			0.96372	0.00189492
		0.402409	0.873704			0.127217	0.287689
		0.784781	0.0110297			0.215601	0.0482259
		0.00973121	0.0068884			0.859796	0.203826
		0.0409474	0.0140559			0.612542	0.01253
		0.773414	0.0544916			0.793711	0.102589
		0.13463	0.0398338			0.0458072	0.0270639
		0.190125	0.0025048			0.000926292	0.00243122
		0.512676	0.00132381			0.0436402	0.00070244
		0.118689	0.0175821			0.0536088	0.00193566
		0.341313	0.0837487			0.946766	0.00656954
		0.188897	0.00945036			0.844093	0.115252
		0.180026	0.0224768			0.566435	0.0697944
		0.248669	0.00633558			0.826684	0.000328414
		0.6039	0.113603			0.729421	0.0664255
		0.441653	0.630486			0.0263526	0.0955597
		0.344616	0.597654			0.821828	0.0312171
		0.0310336	0.191966			0.02872	0.140334
		0.750577	0.0639845			0.184485	0.00302842
		0.709524	0.022027			0.868029	0.00234563
		0.741961	0.0395065			0.00139701	0.0717807
		0.00824575	0.0497697			0.931895	0.00411142
		0.616868	0.101724			0.973997	0.0185557
		0.0335464	0.742459			0.996273	0.00659365
		0.571148	0.166865			0.2071	0.0724056
		0.00683961	0.487531			0.0134072	0.00172454
		0.0396492	0.0271833			0.0939536	0.0158662
		0.465734	0.24867			0.126938	0.0292247
		0.671727	0.776889			0.128362	0.00784538
		0.254309	0.0661513			0.00166544	0.0583305
		0.986572	0.699568			0.480009	0.145414
		0.189159	0.45714			0.0014641	0.227458
		0.124554	0.0312295			0.0126821	0.0470905
		0.00976676	0.401382			0.040684	0.0213387
		0.0387221	0.421602			0.2035	0.109827
		0.382931	0.0787796			0.540801	0.0248371
		0.148312	0.0423508			0.827639	0.00524677
		0.812543	0.0166682			0.0859096	0.169967
		0.0971245	0.00450812			0.0109762	0.00396065
		0.0154905	0.00738187			0.0256333	0.00972507
		0.912553	0.0261159			0.0902703	0.0143672
		0.557948	0.0979929			0.824759	0.110836
		0.0579459	0.0370857			0.997313	0.0262206
		0.122632	0.00539393			0.0210604	0.0958977
		0.254867	0.306726			0.961803	0.682829
		0.266244	0.726913			0.985177	0.0144267
		0.0866195	0.0108647			0.889713	0.128169
		0.0409236	0.00267491			0.0235777	0.381805
		0.386428	0.00550899			0.977626	0.00419305
		0.426916	0.00710299			0.0628795	0.00815785
		0.234765	0.0105418			0.0124363	0.235412
		0.842563	0.0368285			0.24788	0.00234563
		0.812143	0.703721			0.28052	0.120783
		0.278715	0.20243			0.771525	0.460351
		0.0648838	0.51485			0.00317395	0.00564756
		0.00358459	0.122745			0.00425349	0.0405326
		0.0171529	0.312509			0.159275	0.038824
		0.440093	0.0156856			0.0281332	0.0541065
		0.138719	0.0180909			0.142364	0.000453974
		0.587957	0.402255			0.310367	0.00293464
		0.00883444	0.201102			0.100932	0.0148754
		0.0415551	0.0374028			0.0461206	0.0633963
		0.593776	0.0651009			0.467656	0.0999085
		0.212043	0.0334317			0.034817	0.00281598
		0.048094	0.00605628			0.0323345	0.00982311
		0.26814	0.272541			0.162043	0.191456
		0.39516	0.56467			0.992434	0.0259207
		0.761881	0.0104681			0.989606	0.27074
		0.707105	0.0735043			0.753484	0.062381
		0.681499	0.0125828			0.992002	0.00650077
		0.335405	0.905118			0.0813751	0.00815053
		0.569826	0.0610208			0.967507	0.0180916
		0.379306	0.0479933			0.12951	0.15286
		0.00449767	0.286855			0.103025	0.0257241
		0.105466	0.227986			0.159733	0.272012
		0.386457	0.490164			0.164196	0.0597907
		0.604916	0.00627899			0.0895619	0.0101254
		0.548146	0.00681101			0.427114	0.0176441
		0.408296	0.187767			0.996198	0.00613156
		0.262701	0.0186424			0.906747	0.104371
		0.175563	0.669032			0.174877	0.00169109
		0.377303	0.0133454			0.0857823	0.0194346
		0.245538	0.215459			0.121429	0.0942696
		0.441192	0.10758			0.9607	0.0299289
		0.228692	0.724945			0.134488	0.131079
		0.245425	0.671549			0.335207	0.241875
		0.0263372	0.291311			0.678526	0.139416
		0.0189623	0.0132887			0.0279476	0.0739755
		0.0523171	0.81992			0.980825	0.631024
		0.0498585	0.549885			0.988714	0.0347665
		0.902489	0.417949			0.965287	0.566975
		0.296271	0.0436232			0.111089	0.0495948
		0.27614	0.261569			0.0829476	0.950928
		0.192789	0.332684			0.00213076	0.892432
		0.19538	0.65544			0.463424	0.0952778
		0.260635	0.382919			0.961886	0.473085
		0.127507	0.0101281			0.217708	0.0042249
		0.160868	0.753729			0.0120928	0.0661931
		0.00687367	0.0500811			0.346093	0.016151
		0.558003	0.444023			0.92805	0.260473
		0.394	0.71623			0.0705587	0.0330062
		0.598316	0.135374			0.226243	0.00479536
		0.0960297	0.135707			0.740388	0.00264804
		0.0290303	0.0519947			0.228872	0.0773038
		0.0054228	0.430759			0.229498	0.0143389
		0.589379	0.00252688			0.170301	0.000810872
		0.338024	0.00792682			0.306316	0.0663882
		0.904152	0.0531589			0.966752	0.00556063
		0.327504	0.317241			0.862535	0.00101329
		0.0496007	0.0794009			0.978392	0.161493
		0.0973212	0.00728881			0.440496	0.0268111
		0.814693	0.848445			0.0542422	0.00208621
		0.626216	0.182069			0.996773	0.0361596
		0.661565	0.0149552			0.000636281	0.000613989
		0.505134	0.365988			0.46957	0.311071
		0.0442313	0.0312908			0.370304	0.0372294
		0.565033	0.0875855			0.0728515	0.0124516
		0.0631487	0.0076854			0.992461	0.117294
		0.320615	0.235597			0.0235449	0.0149417
		0.309849	0.0910055			0.0616739	0.0841295
		0.310508	0.57227			0.311732	0.00528265
		0.457833	0.514361			0.0164607	0.615748
		0.803527	0.40723			0.91867	0.00882409
		0.329788	0.623929			0.67414	0.060424
		0.598175	0.00268186			0.841143	0.00130733
		0.747289	0.76247			0.988733	0.0339927
		0.0181956	0.599698			0.166303	0.0257801
		0.389418	0.649182			0.0225204	0.0165427
		0.992898	0.00601771			0.596298	0.00154293
		0.634138	0.119018			0.0404985	0.0144495
		0.213663	0.00768344			0.0431	0.0178646
		0.918269	0.433464			0.762724	0.719608
		0.0536067	0.515123			0.00324815	0.0785448
		0.938758	0.00248536			0.146419	0.0341979
		0.0178	0.00626363			0.202613	0.0326392
		0.190132	0.107132			0.530047	0.280232
		0.646293	0.418982			0.0627991	0.079676
		0.09659	0.0249239			0.940088	0.00438762
		0.239209	0.138474			0.990794	0.186358
		0.0300463	0.319244			0.983883	0.00425969
		0.00633701	0.184071			0.044286	0.0385677
		0.0527971	0.881478			0.250848	0.106586
		0.791023	0.139217			0.681156	0.022075
		0.464301	0.0129575			0.0752839	0.0837586
		0.46724	0.2147			0.771201	0.0808574
		0.801035	0.0893948			0.358255	0.876488
		0.072515	0.803684			0.357277	0.00357121
		0.137215	0.0213796			0.0115448	0.51146
		0.403211	0.966075			0.82862	0.0361685
		0.226145	0.016278			0.904735	0.0499177
		0.293351	0.227841			0.549821	0.00348832
		0.948958	0.0793664			0.952968	0.101516
		0.132398	0.0982958			0.794549	0.00628555
		0.257931	0.265765			0.612445	0.00147594
		0.0757371	0.11956			0.0255022	0.00083037
		0.964164	0.0828422			0.999699	0.234448
		0.132689	0.520771			0.960445	0.225923
		0.506664	0.422479			0.585081	0.00730383
		0.937469	0.635325			0.978952	0.0765172
		0.288086	0.610715			0.0485083	0.00054259
		0.06889	0.810421			0.00227735	0.0515183
		0.489477	0.749259			0.411827	0.022935
		0.414781	0.594998			0.0510514	0.0260827
		0.303017	0.197205			0.00445112	0.0403587
		0.00493424	0.0198017			0.0311817	0.0391767
		0.0401869	0.584059			0.292716	0.00975151
		0.251305	0.912192			0.37597	0.061585
		0.0316177	0.121725			0.0194697	0.0573791
		0.0834011	0.0118339			0.000383194	0.00699264
		0.217569	0.271931			0.108679	0.000727432
		0.535353	0.230724			0.0584416	0.00162001
		0.221157	0.353344			0.00140821	0.099431
		0.0455998	0.0478974			0.00581243	0.0299915
		0.405099	0.0485845			0.314435	0.020979
		0.986925	0.0693752			0.464556	0.0643654
		0.956586	0.24301			0.0206986	0.145278
		0.444955	0.0502997			0.281739	0.0149317
		0.00533705	0.05245			0.010998	0.0589688
		0.306139	0.545471			0.237631	0.0105805
		0.0780993	0.12406			0.0227743	0.000637571
		0.00673418	0.169288			0.0461856	0.0617433
		0.359179	0.237435			0.0588369	0.38068
		0.952053	0.0744888			0.190966	0.00912482
		0.616679	0.0162079			0.0415273	0.00041793
		0.867635	0.281722			0.0166616	0.00829942
		0.440924	0.00681974			0.0103348	0.0245747
		0.543166	0.708706			0.017775	0.0162328
		0.355348	0.151339			0.121254	0.000840733
		0.0841671	0.0714515			0.0369177	0.0039655
		0.796969	0.24776			0.195813	0.0189431
		0.753731	0.685946			0.31071	0.087533
		0.257834	0.108345			0.000346841	0.0615297
		0.0891203	0.801321			0.0170298	0.0248124
		0.13412	0.385312			0.0215206	0.0386924
		0.034233	0.00235232			0.00129523	0.0693329
		0.815077	0.0134475			0.0248757	0.00841306
		0.457041	0.895058			0.190191	0.0172454
		0.0436246	0.808917			0.003995	0.000930535
		0.0422924	0.00542561			0.153694	0.00499857
		0.0196619	0.246609			0.100411	0.00880403
		0.0034057	0.156007			0.00782337	0.0600913
		0.237964	0.104749			0.433976	0.158878
		0.0296435	0.626037			0.0119979	0.00750097
		0.910909	0.709212			0.0617805	0.0925366
		0.845669	0.0150763			0.17692	0.0255579
		0.104688	0.0266435			0.981773	0.0095222
		0.176689	0.00358402			0.483529	0.0689535
		0.376776	0.21396			0.226648	0.0510976
		0.868343	0.758555			0.13124	0.0101557
		0.0320511	0.316238			0.214162	0.0737545
		0.73862	0.0053894			0.0122326	0.0239112
		0.576696	0.13816			0.0508683	0.00122181
		0.514357	0.939535			0.014869	0.0803075
		0.669425	0.120364			0.0358712	0.0154307
		0.73448	0.0315058			0.0857474	0.109239
		0.688708	0.0510856			0.0629577	0.00343662
		0.431879	0.728527			0.0468891	0.00245186
		0.95859	0.399445			0.0673514	0.105422
		0.345085	0.138568			0.0398589	0.0188736
		0.517839	0.848427			0.133032	0.0128196
		0.44646	0.0524203			0.28676	0.438887
		0.605305	0.0244491			0.00547743	0.0124559
		0.170349	0.00731777			0.902239	0.00211888
		0.152596	0.126257			0.902239	0.0109394
		0.220944	0.77816			0.921089	0.305783
		0.527355	0.618929			0.0101823	0.0084618
		0.447413	0.229607			0.277166	0.0014968
		0.161267	0.0278553			0.313554	0.0205741
		0.768746	0.0284848			0.000968178	0.368856
		0.99622	0.62513			0.362072	0.044106
		0.480619	0.979766			0.60354	0.379859
		0.536658	0.109975			0.161881	0.0219511
		0.362503	0.0747676			0.00313558	0.00296985
		0.845554	0.200529			0.00574268	0.116449
		0.114148	0.22186			0.217609	0.437189
		0.493035	0.297681			0.00604824	0.0277804
		0.0205198	0.256088			0.0194475	0.359763
		0.17309	0.218331			0.00415662	0.332385
		0.147206	0.0704583			0.0392862	0.0149589
		0.913172	0.0437966			0.0426157	0.00474788
		0.0618765	0.254798			0.00559984	0.0216156
		0.14555	0.421748			0.237975	0.00760119
		0.323848	0.756018			0.0449911	0.169899
		0.0862338	0.00618166			0.132599	0.0053284
		0.021796	0.777684			0.0302196	0.520901
		0.159013	0.444309			0.0204786	0.00197867
		0.237353	0.0241353			0.128484	0.000960999
		0.027768	0.0252757			0.229285	0.000832285
		0.779688	0.0446978			0.100272	0.0126894
		0.0106561	0.0569605			0.463503	0.292694
		0.00251976	0.0417267			0.0674375	0.00935086
		0.48691	0.0148279			0.0579799	0.254381
		0.190275	0.531387			0.00268058	0.0242315
		0.0177938	0.393776			0.0775017	0.00428511
		0.579893	0.383981			0.0546825	0.0248118
		0.831608	0.000829608			0.00891011	0.0857767
		0.146806	0.0676381			0.097015	0.157046
		0.236378	0.791046			0.0042855	0.00061265
		0.0104739	0.0097532			0.239162	0.43064
		0.159949	0.0701697			0.077835	0.157133
		0.343267	0.0292411			0.00176081	0.00361476
		0.121083	0.0904667			0.00430335	0.000643624
		0.376752	0.767468			0.450279	0.0410499
		0.649042	0.00345023			0.00309202	0.0134434
		0.00666411	0.0258876			0.733463	0.631404
		0.716987	0.0439503			0.191015	0.0470846
		0.718642	0.948708			0.0856877	0.247408
		0.615476	0.0336503			0.190673	0.477728
		0.903659	0.742034			0.00144544	0.274397
		0.117188	0.564813			0.165615	0.00557237
		0.91023	0.106456			0.00508798	0.165931
		0.141194	0.0670863			0.899284	0.577889
		0.77113	0.15595			0.0310508	0.221667
		0.104821	0.196656			0.0196497	0.0186397
		0.235716	0.245631			0.0303065	0.0304643
		0.157453	0.034486			0.0392066	0.438884
		0.06509	0.186669			0.458175	0.00152486
		0.271644	0.175068			0.560427	0.00513465
		0.508083	0.909598			0.0236542	0.00488669
		0.171327	0.130457			0.00214608	0.00214846
		0.0785999	0.00930908			0.056381	0.0165586
		0.0253469	0.131574			0.984239	0.00494962
		0.481213	0.132598			0.00168528	0.0117816
		0.273705	0.103888			0.880799	0.353038
		0.745634	0.0108208			0.99407	0.00525767
		0.0209159	0.198214			0.398821	0.0654235
		0.113495	0.121316			0.784504	0.746805
		0.765124	0.00758545			0.528279	0.038245
		0.224089	0.458446			0.975103	0.0123441
		0.595107	0.0720688			0.392762	0.0342272
		0.792065	0.040305			0.337086	0.000295312
		0.186369	0.0733838			0.095345	0.095998
		0.0777937	0.103416			0.45532	0.0080892
		0.870142	0.0147655			0.43353	0.0312401
		0.10916	0.156231			0.519211	0.00946989
		0.966894	0.0321354			0.001126	0.00132748
		0.424747	0.0929671			0.0652861	0.00191586
		0.0140077	0.606524			0.982554	0.00650769
		0.679947	0.00669302			0.901117	0.00886865
		0.0175399	0.0604375			0.755931	0.00232599
		0.279249	0.0507959			0.857771	0.192889
		0.0956691	0.0355371			0.0568	0.0102917
		0.0552393	0.0709608			0.14416	0.299247
		0.425865	0.0127084			0.726451	0.11238
		0.83065	0.146064			0.0168104	0.0594298
		0.990115	0.386162			0.275407	0.0358797
		0.162473	0.389208			0.0422634	0.0256742
		0.502488	0.114533			0.632648	0.15791
		0.977996	0.0993523			0.274869	0.0624444
		0.816453	0.00481167			0.0868374	0.386389
		0.0247906	0.042519			0.151992	0.00571285
		0.0147576	0.0756794			0.846144	0.112096
		0.985928	0.411426			0.293224	0.00643137
		0.00586162	0.259308			0.00393073	0.0236354
		0.542463	0.0273703			0.228714	0.00142527
		0.863923	0.0364665			0.298957	0.285335
		0.0864782	0.0434954			0.0115322	0.0383411
		0.297101	0.113961			0.38306	0.00238001
		0.157687	0.102149			0.852767	0.208006
		0.060442	0.0362169			0.0427859	0.00688353
		0.102664	0.129917			0.0800622	0.0243537
		0.0862629	0.0292273			0.496636	0.183168
		0.22019	0.412999			0.450893	0.00149328
		0.0438936	0.028209			0.914546	0.0395432
		0.034014	0.0468775			0.104564	0.0135166
		0.763136	0.055167			0.00150343	0.069569
		0.298015	0.0181797			0.0279999	0.000637465
		0.749415	0.309791			0.203211	0.0109484
		0.0402954	0.0474163			0.00685684	0.0353599
		0.921999	0.0284777			0.284628	0.030031
		0.686787	0.00193922			0.00489998	0.00699118
		0.643091	0.00508183			0.0311884	0.0588345
		0.506079	0.145606			0.256831	0.0180917
		0.228719	0.0179358			0.20421	0.00248939
		0.0967223	0.0024874			0.845315	0.938214
		0.142509	0.0258851			0.896561	0.149128
		0.631694	0.0316594			0.857568	0.0206783
		0.31597	0.0642493			0.0959879	0.00446674
		0.274926	0.0546354			0.0240333	0.00111226
		0.103178	0.0450602			0.334243	0.0965327
		0.452056	0.00107769			0.453411	0.644199
		0.0712452	0.0187486			0.674355	0.0196297
		0.371787	0.31604			0.998752	0.026801
		0.258279	0.26958			0.98022	0.00524494
		0.197085	0.0399873			0.0419634	0.0199513
		0.121522	0.00402236			0.081648	0.0345869
		0.0604112	0.84534			0.911265	0.00157759
		0.594344	0.511733			0.861727	0.00596027
		0.804638	0.176607			0.28818	0.00019023
		0.0022287	0.06857			0.522103	0.0209332
		0.213972	0.00318423			0.992227	0.00888238
		0.114881	0.0645115			0.0221038	0.0150309
		0.337239	0.615717			0.00839674	0.00981855
		0.615099	0.132577			0.944389	0.00142997
		0.640733	0.0544898			0.83751	0.0245936
		0.0131874	0.0723698			0.615391	0.0604243
		0.20653	0.141726			0.407123	0.148961
		0.0936034	0.0695611			0.0731883	0.0490322
		0.701971	0.408226			0.972539	0.0209577
		0.486108	0.0380292			0.165298	0.0238258
		0.0692313	0.0595482			0.204783	0.00372702
		0.102822	0.0234178			0.503283	0.0216893
		0.151051	0.028647			0.587842	0.380353
		0.300834	0.0345332			0.996614	0.00407896
		0.0582029	0.00557315			0.996096	0.0162381
		0.0400551	0.0227201			0.996309	0.00723165
		0.0676037	0.0713922			0.0111595	0.107868
		0.0318459	0.159537			0.970028	0.0775516
		0.933723	0.100375			0.998585	0.0548094
		0.708563	0.071112			0.0395405	0.0515204
		0.0195707	0.0223677			0.95252	0.00394122
		0.0397658	0.588745			0.172964	0.00342269
		0.557524	0.0635862			0.541986	0.0419578
		0.417449	0.0708461			0.805787	0.0867294
		0.542211	0.359608			0.252399	0.573768
		0.312083	0.0815455			0.130834	0.0830837
		0.487003	0.0459188			0.0216753	0.08421
		0.215143	0.385033			0.614563	0.00484991
		0.857884	0.0157908			0.353791	0.00392906
		0.686827	0.375449			0.899872	0.000571531
		0.758988	0.116493			0.59388	0.00162967
		0.61953	0.117593			0.981526	0.00799788
		0.846889	0.238885			0.700509	0.0134779
		0.79487	0.0046068			0.905726	0.0677846
		0.927366	0.387145			0.0529042	0.000576318
		0.134448	0.429024			0.996867	0.157042
		0.0356209	0.184988			0.615387	0.0975421
		0.0650073	0.652391			0.00809344	0.0186626
		0.327098	0.0245969			0.612399	0.000440094
		0.41041	0.36965			0.0112388	0.00100983
		0.893236	0.0568049			0.585126	0.00376472
		0.72519	0.00428462			0.394082	0.025614
		0.641592	0.0184321			0.99518	0.930454
		0.0393283	0.608777			0.00510819	0.00316255
		0.713421	0.332999			0.0149803	0.0152015
		0.00668843	0.0370438			0.893818	0.137915
		0.168009	0.0308875			0.21013	0.00378155
		0.509156	0.0146751			0.942306	0.00396282
		0.620782	0.323226			0.94797	0.281521
		0.0145163	0.0214118			0.996123	0.00385422
		0.40029	0.0303863			0.156922	0.00071414
		0.385135	0.00898143			0.650992	0.279202
		0.0648292	0.565371			0.992173	0.016238
		0.0110054	0.643775			0.981133	0.000702867
		0.0701748	0.698735			0.931235	0.0819328
		0.559245	0.00590907			0.803373	0.0971637
		0.616978	0.17892			0.5122	0.0178849
		0.524121	0.189832			0.815595	0.0758872
		0.856633	0.327531			0.768624	0.0184934
		0.538174	0.0353932			0.212251	0.227994
		0.228664	0.106659			0.964447	0.10144
		0.712322	0.0100549			0.334465	0.00727031
		0.518443	0.0848488			0.557139	0.139241
		0.456654	0.503434			0.557557	0.422723
		0.221787	0.367837			0.0124736	0.00216285
		0.0320257	0.17819			0.815869	0.0486063
		0.0378551	0.133453			0.413433	0.0186292
		0.885242	0.106066			0.0545822	0.125722
		0.251405	0.726203			0.966531	0.144572
		0.00974929	0.0745586			0.695623	0.138273
		0.580891	0.281376			0.577012	0.116654
		0.983503	0.0103423			0.404711	0.123806
		0.0208467	0.036861			0.757669	0.0862255
		0.0161365	0.0822579			0.535916	0.0140888
		0.371585	0.0652101			0.0345358	0.294755
		0.0545521	0.324733			0.0881273	0.0010221
		0.106155	0.132246			0.450911	0.153298
		0.935767	0.655928			0.976162	0.0404596
		0.093822	0.0792057			0.635969	0.0396125
		0.0778709	0.0552996			0.87678	0.0336953
		0.0641429	0.0550947			0.0600303	0.0953923
		0.0269973	0.704088			0.110151	0.0802631
		0.0554777	0.378899			0.0218957	0.156074
		0.78735	0.227152			0.177143	0.0208395
		0.400608	0.329553			0.0260647	0.000910701
		0.686237	0.297934			0.0175935	0.00173976
		0.0346327	0.172408			0.969494	0.00120889
		0.0434779	0.0554687			0.3361	0.00287769
		0.0283982	0.354799			0.000331193	0.351682
		0.0702773	0.0136886			0.000683664	0.0110536
		0.728842	0.00443789			0.312967	0.0130876
		0.164047	0.000638057			0.773716	0.409817
		0.118703	0.0224373			0.107004	0.00174123
		0.520866	0.0633214			0.0495368	0.0490157
		0.0880875	0.0904169			0.049549	0.002898
		0.00878494	0.737494			0.998488	0.00838202
		0.00339459	0.00749622			0.663919	0.0491165
		0.834703	0.016345			0.00191558	0.215758
		0.0240439	0.00819581			0.948961	0.0120982
		0.829759	0.309601			0.975392	0.0449186
		0.487741	0.0600523			0.94489	0.0921501
		0.875957	0.0565177			0.997752	0.00701929
		0.569352	0.0101837			0.770585	0.539928
		0.873757	0.0247494			0.152655	0.403289
		0.214223	0.013918			0.865281	0.0548429
		0.598805	0.934096			0.461807	0.743385
		0.180008	0.185295			0.0147406	0.40225
		0.0987982	0.358752			0.983782	0.0613
		0.848581	0.00563087			0.0555684	0.00222009
		0.7256	0.0732055			0.347178	0.734451
		0.866501	0.0235898			0.206163	0.943563
		0.524232	0.0422816			0.984681	0.113132
		0.916963	0.00410743			0.976556	0.0173069
		0.0854707	0.0370153			0.00802641	0.0480472
		0.0981427	0.173811			0.238982	0.497705
		0.814967	0.263393			0.750996	0.572419
		0.563652	0.725538			0.0813348	0.664367
		0.048087	0.284867			0.00681215	0.378308
		0.521756	0.0252433			0.997908	0.234789
		0.928715	0.00181487			0.0385762	0.866722
		0.00214652	0.00824486			0.0889252	0.0474086
		0.66684	0.174573			0.0719247	0.556701
		0.613705	0.00775798			0.780714	0.126213
		0.492228	0.399324			0.801085	0.211425
		0.134485	0.167842			0.600603	0.212572
		0.657144	0.589632			0.0736443	0.010975
		0.158423	0.0978635			0.00815779	0.169674
		0.00468607	0.0189083			0.96259	0.148182
		0.935233	0.0474445			0.412477	0.813969
		0.00420886	0.10571			0.472643	0.0543834
		0.0245283	0.322057			0.991915	0.14032
		0.326127	0.00077962			0.112464	0.44123
		0.751426	0.0128508			0.975687	0.455923
		0.0368876	0.112874			0.719069	0.00233778
		0.617381	0.0283105			0.00021982	0.104977
		0.0018617	0.427749			0.95829	0.0973246
		0.0438102	0.382945			0.0819136	0.242048
		0.927009	0.658661			0.576034	0.0331842
		0.0372749	0.15689			0.184687	0.00356964
		0.362206	0.0122974			0.526999	0.00849044
		0.751676	0.0462823			0.959163	0.149488
		0.123244	0.330575			0.409168	0.0139174
		0.237074	0.395036			0.602982	0.065277
		0.379041	0.116165			0.457684	0.82104
		0.514427	0.285816			0.651736	0.832225
		0.569213	0.852473			0.757391	0.861352
		0.121247	0.0178721			0.164239	0.000440185
		0.199981	0.0867869			0.0577333	0.0038588
		0.0631639	0.174117			0.0123336	0.176525
		0.502794	0.0268117			0.0688049	0.206672
		0.42522	0.644341			0.241922	0.0136959
		0.0755322	0.103784			0.218829	0.00158775
		0.985288	0.0181925			0.149927	0.21491
		0.991582	0.91095			0.0010357	0.324954
		0.986051	0.0477006			0.419678	0.0335201
		0.992056	0.252808			0.620223	0.652874
		0.0853752	0.211523			0.331253	0.414974
		0.00366793	0.274548			0.273648	0.420923
		0.0305372	0.300294			0.0142092	0.165731
		0.0630759	0.722784			0.0433442	0.465952
		0.0149994	0.460467			0.382066	0.0992416
		0.988017	0.228962			0.978114	0.12507
		0.189379	0.420362			0.920493	0.140822
		0.0567393	0.0721786			0.953404	0.18726
		0.222211	0.0264513			0.0112989	0.0146268
		0.604218	0.586079			0.35966	0.660732
		0.66353	0.0271811			0.898808	0.016328
		0.00442791	0.495285			0.373612	0.015029
		0.728596	0.876841			0.642053	0.831771
		0.964015	0.0159386			0.860264	0.792325
		0.662218	0.514562			0.436491	0.307503
		0.408176	0.806803			0.0031575	0.180633
		0.79414	0.184838			0.198782	0.0120991
		0.0391684	0.0102585			0.502628	0.689407
		0.177142	0.162144			0.0410045	0.562922
		0.669485	0.247826			0.0949067	0.355712
		0.396756	0.421583			0.0290438	0.00708572
		0.39475	0.396764			0.939234	0.169026
		0.0106375	0.504626			0.0460158	0.00711878
		0.925248	0.271447			0.0816821	0.00404256
		0.0221197	0.0100973			0.0133464	0.0674821
		0.361764	0.179028			0.0128495	0.244744
		0.521104	0.406531			0.0405564	0.135067
		0.131618	0.110827			0.311888	0.0138205
		0.804594	0.0653287			0.220275	0.164708
		0.951592	0.513285			0.143766	0.00315945
		0.937603	0.315725			0.182074	0.974228
		0.631666	0.0448511			0.00160688	0.0244177
		0.00932307	0.0809757			0.052329	0.288964
		0.935463	0.736174			0.992291	0.989071
		0.362963	0.0866468			0.801249	0.939785
		0.139319	0.291822			0.500861	0.77884
		0.0394292	0.223405			0.0602924	0.00167703
		0.103752	0.419183			0.0592567	0.999029
		0.128382	0.217215			0.017811	0.525572
		0.0590277	0.049548			0.971927	0.838109
		0.185944	0.181395			0.994098	0.483179
		0.00150173	0.307939			0.287355	0.816852
		0.996812	0.0514384			0.597698	0.470967
		0.0622617	0.0688089			0.0132191	0.99217
		0.238457	0.523329			0.972206	0.0763497
		0.649592	0.879366			0.978634	0.050058
		0.739251	0.163448			0.0091923	0.0679377
		0.0257305	0.0226224			0.144079	0.406113
		0.45242	0.164603			0.200631	0.356253
		0.251101	0.0543978			0.0614457	0.29354
		0.00795963	0.0670468			0.0307841	0.405205
		0.630546	0.0691527			0.269842	0.0337639
		0.0983596	0.0795933			0.140857	0.00557419
		0.0524495	0.00670856			0.955425	0.113971
		0.0962835	0.0121809			0.000926244	0.0856929
		0.0887296	0.499877			0.824989	0.519203
		0.624928	0.0930764			0.0870776	0.943414
		0.452714	0.00893199			0.0635409	0.0113168
		0.477395	0.55701			0.904227	0.0365921
		0.211106	0.591091			0.884332	0.989527
		0.487996	0.373428			0.653917	0.0583772
		0.586216	0.863282			0.998335	0.221616
		0.545857	0.0767003			0.949651	0.530543
		0.449949	0.0201586			0.696846	0.943564
		0.457383	0.0015628			0.980514	0.282879
		0.259177	0.359218			0.0244055	0.891866
		0.488636	0.179797			0.784406	0.00758847
		0.0138159	0.364542			0.682024	0.919849
		0.716001	0.780084			0.0241145	0.653396
		0.17285	0.347352			0.142579	0.336653
		0.412537	0.00917837			0.193453	0.639333
		0.512275	0.0128585			0.626045	0.754927
		0.894694	0.0281399			0.00236533	0.0273363
		0.13086	0.00983674			0.0048396	0.0956412
		0.363561	0.00565545			0.233582	0.0156643
		0.542283	0.107161			0.826846	0.10688
		0.246723	0.0211726			0.287782	0.398344
		0.720031	0.399957			0.0911822	0.24594
		0.125123	0.00140196			0.486052	0.0010849
		0.324326	0.04756			0.00087097	0.00577804
		0.266115	0.036112			0.997533	0.295863
		0.140369	0.0113541			0.997497	0.424134
		0.169936	0.0530283			0.413887	0.240487
		0.31307	0.00719821			0.63604	0.0845788
		0.928416	0.0703467			0.401111	0.839649
		0.182449	0.629845			0.408744	0.375227
		0.0364433	0.135267			0.0484162	0.998134
		0.606864	0.0445377			0.0228463	0.00237747
		0.00960312	0.355713			0.812793	0.0813181
		0.224829	0.00618239			0.486654	0.980031
		0.123637	0.0344482			0.0235158	0.0550525
		0.572754	0.0167662			0.358394	0.124143
		0.628028	0.0701867			0.0103029	0.00148717
		0.728092	0.0103851			0.633154	0.465628
		0.52015	0.144608			0.142877	0.00114549
		0.155083	0.0268688			0.992722	0.00385921
		0.474751	0.141484			0.357333	0.00145986
		0.147723	0.126714			0.792241	0.0377666
		0.722197	0.464865			0.417967	0.637032
		0.457967	0.0734849			0.326232	0.0238357
		0.450931	0.208935			0.485229	0.320082
		0.860105	0.0262494			0.893805	0.573526
		0.561303	0.0990693			0.85358	0.0479494
		0.853474	0.0248644			0.856315	0.00264239
		0.353718	0.236045			0.464806	0.0106186
		0.4868	0.253256			0.199276	0.998372
		0.958649	0.189979			0.498169	0.242549
		0.947984	0.129236			0.953952	0.450697
		0.508142	0.0753077			0.00212298	0.000148181
		0.254333	0.0194355			0.671192	0.542623
		0.410857	0.01864			0.184625	0.459708
		0.00253443	0.00780131			0.00687718	0.162943
		0.484648	0.0169682			0.0183464	0.0168318
		0.222625	0.0123471			0.38556	0.0279711
		0.0206333	0.320101			0.462909	0.601607
		0.768495	0.0561215			0.988043	0.290065
		0.828189	0.138708			0.997409	0.428268
		0.979738	0.257696			0.450071	0.659246
		0.342758	0.0455045			0.82967	0.0333023
		0.187171	0.138708			0.52505	0.367321
		0.101864	0.256968			0.597398	0.0356529
		0.138294	0.0491383			0.988104	0.0963825
		0.0172665	0.278498			0.95914	0.0164087
		0.00275362	0.0597477			0.0139848	0.0036255
		0.970151	0.261112			0.996291	0.972036
		0.280811	0.258916			0.0961604	0.00317076
		0.0205816	0.220418			0.51924	0.0289133
		0.411334	0.105318			0.0196356	0.000899297
		0.101657	0.00925319			0.0102575	0.0628253
		0.41892	0.189364			0.495635	0.0369161
		0.163752	0.12193			0.0513417	0.393321
		0.581842	0.547213			0.0120493	0.00170489
		0.427324	0.198757			0.0388351	0.223779
		0.0197261	0.405462			0.113525	0.006784
		0.122347	0.159817			0.451216	0.0181154
		0.240484	0.00102756			0.00783539	0.0895272
		0.0583773	0.0225418			0.099494	0.337528
		0.0103526	0.227811			0.922286	0.00164451
		0.451962	0.36686			0.0235049	0.0555671
		0.00995733	0.0613511			0.00086894	0.965336
		0.639181	0.0848243			0.0210077	0.138819
		0.769193	0.275529			0.879601	0.117137
		0.299938	0.0198605			0.329483	0.432132
		0.103099	0.090617			0.17006	0.195404
		0.435611	0.344795			0.760083	0.256791
		0.665258	0.0214694			0.985848	0.45149
		0.577877	0.247747			0.772271	0.0215368
		0.111663	0.0620916			0.90572	0.401468
		0.237088	0.00295932			0.897568	0.0795765
		0.86504	0.0356383			0.99523	0.196294
		0.28343	0.189025			0.702504	0.10408
		0.117407	0.054708			0.562711	0.173733
		0.483984	0.621917			0.179447	0.015378
		0.652731	0.0303962			0.764627	0.465795
		0.0196017	0.00863162			0.995318	0.0550759
		0.826908	0.570019			0.996753	0.732186
		0.135934	0.23182			0.994405	0.0245884
		0.0459919	0.150604			0.981402	0.0437956
		0.779434	0.446781			0.996721	0.0819918
		0.00441162	0.350199			0.567675	0.00422535
		0.0294837	0.452109			0.92566	0.229734
		0.583953	0.254405			0.277136	0.00892508
		0.826772	0.0108703			0.235308	0.9076
		0.998531	0.641102			0.00126929	0.0021685
		0.339218	0.326415			0.827035	0.99216
		0.735559	0.0419173			0.091474	0.959581
		0.714897	0.0217717			0.00647476	0.0350872
		0.0711751	0.176329			0.00162296	0.457255
		0.281994	0.827151			0.0366206	0.0733302
		0.106395	0.0135742			0.732204	0.15816
		0.768128	0.158339			0.406116	0.0456265
		0.538084	0.203354			0.991116	0.073211
		0.573403	0.0901288			0.786869	0.0390157
		0.171299	0.15779			0.145025	0.241705
		0.602754	0.273756			0.0121594	0.0153395
		0.0120598	0.0157808			0.0337442	0.0766773
		0.113484	0.00568339			0.894219	0.180796
		0.703748	0.813592			0.660468	0.510679
		0.0350962	0.557462			0.99184	0.666821
		0.753008	0.130741			0.00814746	0.991244
		0.982701	0.0705607			0.0913341	0.0589821
		0.565821	0.0289081			0.985809	0.837688
		0.512883	0.287661			0.653479	0.658746
		0.979357	0.140231			0.0142564	0.00864993
		0.0500204	0.684912			0.875959	0.336602
		0.638051	0.0980144			0.0986181	0.63494
		0.188288	0.46676			0.626926	0.00808967
		0.778375	0.0389531			0.867917	0.312131
		0.180976	0.00592169			0.732915	0.149609
		0.0340293	0.0162271			0.670923	0.00129633
		0.295263	0.0695618			0.46922	0.127672
		0.245209	0.143185			0.0019524	0.0177346
		0.934513	0.00295397			0.997905	0.00736954
		0.238222	0.00436241			0.573267	0.00270496
		0.624745	0.0050259			0.0644873	0.37034
		0.675783	0.0389951			0.0380855	0.0236123
		0.688185	0.560896			0.701098	0.0214055
		0.477743	0.034521			0.161453	0.012709
		0.198257	0.0155441			0.00132748	0.555383
		0.575919	0.0440589			0.928343	0.848952
		0.3059	0.0969115			0.840488	0.0590538
		0.341562	0.265135			0.846172	0.00521494
		0.959501	0.46954			0.852441	0.499628
		0.272303	0.0015709			0.91592	0.0436285
		0.685827	0.166548			0.571356	0.102749
		0.584968	0.0823181			0.00625227	0.715687
		0.432492	0.488931			0.977267	0.11387
		0.496742	0.0229325			0.0460737	0.10901
		0.689813	0.54412			0.984565	0.89833
		0.796359	0.574886			0.237107	0.992046
		0.957158	0.047656			0.00226736	0.795959
		0.959302	0.203901			0.80945	0.169396
		0.0626972	0.183449			0.983673	0.00299178
		0.154762	0.532653			0.997344	0.017303
		0.871161	0.190918			0.771705	0.977779
		0.102829	0.315943			0.0272539	0.0266705
		0.78347	0.184493			0.057906	0.00658798
		0.107215	0.00587522			0.915901	0.0753508
		0.443442	0.0598561			0.0388357	0.013353
		0.0155246	0.0562634			0.0493721	0.0117581
		0.0313753	0.563321			0.0241525	0.983484
		0.945622	0.0128206			0.013162	0.0384749
		0.669867	0.0328277			0.824234	0.828167
		0.517359	0.520573			0.805619	0.423771
		0.0116392	0.793947			0.10639	0.470369
		0.111557	0.00375267			0.871306	0.248021
		0.834705	0.199803			0.821295	0.22693
		0.98646	0.0202387			0.357982	0.0101627
		0.145194	0.26986			0.405268	0.0838397
		0.893644	0.0122965			0.117828	0.00220515
		0.2157	0.244639			0.700731	0.0011457
		0.306629	0.0152365			0.780555	0.299697
		0.0918345	0.649727			0.998761	0.0564918
		0.0693542	0.830424			0.748082	0.0219414
		0.182659	0.807837			0.996472	0.144743
		0.0857331	0.878168			0.901348	0.00633897
		0.0260931	0.136027			0.860534	0.343006
		0.446114	0.0247176			0.0211749	0.98069
		0.922836	0.162323			0.703565	0.0141321
		0.43656	0.034639			0.984452	0.225436
		0.0889372	0.0125781			0.988319	0.136167
		0.254824	0.0297856			0.300507	0.991102
		0.771943	0.666765			0.0302289	0.062946
		0.0278748	0.0227265			0.0346569	0.197849
		0.0844317	0.0160126			0.00124696	0.29341
		0.940942	0.101493			0.233879	0.0437939
		0.472394	0.82557			0.416304	0.522068
		0.417614	0.779045			0.347794	0.00359765
		0.177353	0.0137248			0.953649	0.212697
		0.213549	0.0140969			0.282307	0.0355826
		0.86449	0.0460931			0.139423	0.00408954
		0.916158	0.576729			0.0447645	0.215555
		0.402978	0.326134			0.999167	0.0029072
		0.0584948	0.0694818			0.029216	0.0127553
		0.0289814	0.816545			0.966148	0.305501
		0.00618522	0.325095			0.987275	0.423807
		0.647456	0.0136465			0.975957	0.020967
		0.0721097	0.0236387			0.199699	0.960771
		0.664462	0.716188			0.869349	0.319765
		0.0110911	0.00900392			0.00279506	0.61675
		0.55876	0.0309296			0.00239791	0.0524841
		0.290423	0.46139			0.540285	0.00487795
		0.384716	0.00945057			0.89828	0.000111416
		0.228231	0.206129			0.023997	0.698497
		0.169098	0.0422117			0.0754456	0.695085
		0.147315	0.609638			0.0171487	0.0177086
		0.485728	0.29041			0.148917	0.0725296
		0.479559	0.178746			0.341284	0.978343
		0.679743	0.00462534			0.157825	0.549976
		0.6301	0.672645			0.839305	0.0942059
		0.0803247	0.088159			0.54861	0.00811731
		0.0963423	0.0614206			0.689341	0.182564
		0.116665	0.205192			0.581672	0.728212
		0.458695	0.00880638			0.77971	0.236458
		0.0901092	0.607341			0.857897	0.136137
		0.0126275	0.428115			0.120978	0.855555
		0.00187499	0.0144263			0.53035	0.0830078
		0.481569	0.00566737			0.114112	0.000817797
		0.0953874	0.0199807			0.825969	0.134263
		0.754378	0.0220649			0.986186	0.279686
		0.381745	0.0541568			0.251011	0.996369
		0.144696	0.0192495			0.193467	0.00561583
		0.480439	0.0107399			0.00761367	0.208368
		0.12171	0.508716			0.996377	0.0201853
		0.379962	0.0056024			0.989244	0.977527
		0.119665	0.800375			0.192026	0.994838
		0.45502	0.0708192			0.953783	0.85686
		0.543361	0.586883			0.0291059	0.032694
		0.58103	0.130567			0.0191305	0.133975
		0.00880575	0.926991			0.00160836	0.962176
		0.214194	0.00815438			0.922196	0.169788
		0.829513	0.00870017			0.946083	0.742575
		0.299279	0.00348516			0.228001	0.536045
		0.541647	0.726721			0.355802	0.0341176
		0.82883	0.173245			0.0406326	0.992437
		0.928689	0.710508			0.676825	0.988391
		0.921858	0.0775139			0.00329433	0.185885
		0.603475	0.0546418			0.799379	0.981932
		0.575358	0.789244			0.501776	0.0877923
		0.790288	0.0175195			0.175705	0.0784822
		0.253173	0.0635883			0.549896	0.448214
		0.992731	0.00698124			0.533312	0.219736
		0.989858	0.00420586			0.549574	0.214063
		0.0786428	0.00863056			0.559249	0.0164264
		0.0389812	0.159359			0.864823	0.075457
		0.50475	0.0303032			0.0387168	0.1542
		0.00314629	0.00825964			0.801997	0.364934
		0.0909039	0.0917865			0.0434947	0.860815
		0.0909039	0.0936759			0.10655	0.238484
		0.468831	0.223783			0.0247202	0.113824
		0.0459667	0.194724			0.0271677	0.16896
		0.273529	0.0497345			0.990051	0.512844
		0.235898	0.443351			0.0532799	0.43026
		0.0750965	0.313581			0.0891731	0.0517641
		0.144509	0.0487314			0.0603457	0.960673
		0.903001	0.318533			0.267768	0.318701
		0.640747	0.000837754			0.482418	0.56827
		0.681793	0.0324776			0.845754	0.154605
		0.352278	0.900035			0.743095	0.595184
		0.439706	0.983542			0.136671	0.625221
		0.656855	0.169839			0.236717	0.000630065
		0.97437	0.00548393			0.400949	0.699776
		0.995803	0.678073			0.00136536	0.489536
		0.462249	0.0421236			0.0012768	0.148023
		0.0242536	0.0392259			0.909098	0.707489
		0.315708	0.0178187			0.0679523	0.971042
		0.1591	0.561317			0.076452	0.0774156
		0.00620606	0.0910584			0.427472	0.0105617
		0.178372	0.318066			0.172145	0.0780002
		0.00572806	0.00101954			0.143756	0.90585
		0.731698	0.0729943			0.142086	0.184911
		0.33434	0.166549			0.188525	0.0500942
		0.554319	0.376765			0.00522906	0.660854
		0.363891	0.625552			0.0341778	0.00753477
		0.174423	0.0159803			0.460003	0.208771
		0.294411	0.096346			0.173829	0.00453691
		0.742377	0.135791			0.107101	0.0980378
		0.964916	0.0318625			0.577367	0.0747819
		0.321038	0.22106			0.068281	0.291846
		0.488566	0.0419922			0.808709	0.974314
		0.151539	0.0139981			0.00711595	0.844175
		0.81977	0.707026			0.0055089	0.0174805
		0.339798	0.228619			0.0233714	0.745789
		0.049496	0.202049			0.00463174	0.168336
		0.00574105	0.00251809			0.395391	0.0520359
		0.788138	0.161721			0.424924	0.00486151
		0.000973717	0.0799051			0.00403701	0.0165585
		0.751445	0.470634			0.0462521	0.0144734
		0.980123	0.481535			0.00165385	0.0221174
		0.0438588	0.959789			0.00476504	0.068252
		0.0227207	0.903465			0.430399	0.905222
		0.0766927	0.0695142			0.133465	0.709733
		0.283086	0.226903			0.00429992	0.41197
		0.00774033	0.0532594			0.212765	0.00810191
		0.677182	0.0278728			0.33653	0.115209
		0.887246	0.00117703			0.212296	0.424268
		0.584443	0.00516111			0.440641	0.151561
		0.929807	0.0670658			0.00363196	0.830811
		0.966638	0.00793138			0.000295165	0.0528829
		0.818954	0.0494765			0.0110746	0.475155
		0.632782	0.195533			0.54864	0.000998546
		0.268757	0.00539361			0.0724791	0.973936
		0.842786	0.0915571			0.990646	0.15854
		0.401414	0.415386			0.309254	0.664736
		0.267774	0.104215			0.337692	0.287991
		0.321891	0.722579			0.884598	0.932944
		0.0195034	0.106008			0.954434	0.474562
		0.392071	0.00258042			0.961608	0.0914064
		0.429955	0.00745332			0.11671	0.0485607
		0.531813	0.214831			0.125828	0.118405
		0.23015	0.0116857			0.255539	0.0887184
		0.423813	0.267777			0.399116	0.240306
		0.0626305	0.0103291			0.293705	0.173857
		0.122188	0.469172			0.102737	0.463084
		0.53615	0.0091749			0.0367725	0.9468
		0.674473	0.0105339			0.991766	0.0193377
		0.0519076	0.00750426			0.306049	0.71629
		0.700859	0.672958			0.670476	0.00130228
		0.164288	0.0179948			0.684632	0.149999
		0.0228369	0.00748831			0.47992	0.974389
		0.234589	0.0523035			0.600553	0.0509732
		0.73072	0.0064886			0.994572	0.125909
		0.009716	0.137278			0.364736	0.676092
		0.934299	0.00460533			0.99553	0.137178
		0.0269869	0.00328559			0.387203	0.813241
		0.263988	0.323857			0.423051	0.0268299
		0.617255	0.0122852			0.935577	0.721674
		0.253149	0.100097			0.809669	0.0216983
		0.0454497	0.793297			0.733807	0.0284697
		0.61039	0.0500291			0.643593	0.0507223
		0.492407	0.245939			0.996183	0.0368769
		0.0432269	0.00559837			0.275469	0.684789
		0.123446	0.382893			0.180833	0.00239926
		0.13058	0.38943			0.470955	0.0260456
		0.458016	0.33199			0.905274	0.24545
		0.0229326	0.293831			0.996507	0.18278
		0.0746588	0.0767886			0.988174	0.0151373
		0.234304	0.33562			0.706068	0.0662852
		0.835828	0.00796816			0.532523	0.971745
		0.571859	0.0682817			0.0818608	0.418671
		0.641257	0.0512209			0.35385	0.0321048
		0.655955	0.0035162			0.823282	0.0288286
		0.373533	0.296658			0.476653	0.0477833
		0.0210055	0.793973			0.717212	0.977683
		0.649181	0.709692			0.610427	0.253579
		0.020093	0.0172746			0.953712	0.977533
		0.00833843	0.0650652			0.0501481	0.0857272
		0.97553	0.00947318			0.105672	0.32306
		0.0313692	0.0268003			0.955464	0.0503949
		0.331723	0.245177			0.0194508	0.00949814
		0.20779	0.0270026			0.705111	0.470123
		0.427194	0.00691865			0.392159	0.00301436
		0.00112622	0.782359			0.00301941	0.0408133
		0.163901	0.159645			0.0136753	0.00442301
		0.524749	0.201243			0.0253248	0.0639493
		0.330965	0.0134117			0.0214592	0.47844
		0.125079	0.0805626			0.0349167	0.0254496
		0.797133	0.268987			0.395621	0.356627
		0.69752	0.0598225			0.19575	0.738915
		0.621937	0.0363134			0.426814	0.656326
		0.715281	0.0672448			0.654013	0.0159129
		0.893986	0.0529524			0.13459	0.000424739
		0.625755	0.048425			0.315696	0.565521
		0.323137	0.0489561			0.378089	0.247731
		0.206124	0.792784			0.0687495	0.0301336
		0.491365	0.675521			0.993873	0.0163154
		0.896311	0.974521			0.0145642	0.732447
		0.778467	0.974521			0.00143954	0.768381
		0.851509	0.974521			0.26909	0.00267719
		0.0763568	0.974521			0.800544	0.00226991
		0.249656	0.974521			0.7017	0.706415
		0.683652	0.974521			0.162475	0.117057
		0.0948977	0.974521			0.396234	0.00186924
		0.0714549	0.974521			0.56743	0.0168575
		0.168658	0.974521			0.579554	0.26764
		0.313033	0.00548479			0.751347	0.982526
		0.286345	0.00849409			0.911903	0.0366887
		0.704941	0.130633			0.987605	0.00377582
		0.00261715	0.0175789			0.917942	0.385906
		0.315272	0.108751			0.867696	0.0444704
		0.576206	0.1059			0.410941	0.714646
		0.0958568	0.0506671			0.98105	0.00333822
		0.566739	0.818925			0.0511222	0.220982
		0.763283	0.0141205			0.849515	0.3175
		0.69821	0.775699			0.650632	0.0109259
		0.994021	0.0514716			0.00139333	0.13992
		0.66432	0.194254			0.0250817	0.0455759
		0.0396917	0.442656			0.101302	0.00947008
		0.651764	0.0257263			0.080543	0.00123276
		0.15669	0.0018135			0.0695408	0.0409626
		0.480294	0.0787481			0.0585162	0.0293309
		0.495404	0.0615967			0.857218	0.00493154
		0.679987	0.0104023			0.0145395	0.00363023
		0.928369	0.102023			0.16005	0.222541
		0.526673	0.150345			0.286849	0.0113627
		0.798587	0.0786469			0.997897	0.167388
		0.863851	0.101315			0.24432	0.431355
		0.0117842	0.145043			0.997132	0.111267
		0.917012	0.171246			0.173648	0.0499298
		0.145281	0.369747			0.0339979	0.262705
		0.717112	0.0702643			0.878479	0.316262
		0.859011	0.0891799			0.919416	0.677009
		0.271933	0.0284746			0.862591	0.1311
		0.984886	0.13466			0.984984	0.291026
		0.18962	0.771327			0.974682	0.122522
		0.240515	0.208745			0.00959233	0.0146331
		0.479012	0.0328352			0.0605035	0.0508347
		0.119496	0.105997			0.690545	0.798683
		0.478114	0.383267			0.932822	0.00287917
		0.0549791	0.0795993			0.66172	0.0881773
		0.398864	0.0871029			0.0287831	0.620144
		0.0346734	0.0602405			0.960336	0.708566
		0.00964977	0.421752			0.242022	0.391336
		0.107974	0.0172693			0.00289623	0.51123
		0.0603365	0.0992425			0.542098	0.0896856
		0.539693	0.147251			0.989405	0.034399
		0.147258	0.925538			0.956451	0.0236482
		0.787244	0.00402407			0.995827	0.98402
		0.883531	0.0444514			0.0597888	0.0456166
		0.248103	0.0183226			0.959281	0.58299
		0.125522	0.444539			0.574578	0.400659
		0.277803	0.00264704			0.394498	0.00400722
		0.131844	0.89286			0.00420265	0.0360536
		0.924326	0.020479			0.245661	0.947501
		0.489272	0.149448			0.798284	0.128626
		0.312849	0.186371			0.111845	0.399419
		0.00112737	0.47643			0.980769	0.000628182
		0.495596	0.568792			0.147373	0.191072
		0.0354913	0.274251			0.985979	0.130381
		0.25003	0.577299			0.169592	0.810218
		0.148991	0.00330497			0.0175714	0.607639
		0.0514916	0.0405133			0.300307	0.00164709
		0.37092	0.00421176			0.236097	0.0226704
		0.401062	0.607387			0.799627	0.961864
		0.403924	0.243644			0.00321286	0.063249
		0.374602	0.0652013			0.438019	0.00286357
		0.33231	0.125592			0.759178	0.138533
		0.933676	0.378556			0.0470067	0.0820437
		0.0600508	0.0453966			0.54431	0.732694
		0.413808	0.00284685			0.770724	0.0328407
		0.346124	0.0148353			0.988804	0.249829
		0.832442	0.0132487			0.0766494	0.903832
		0.0144822	0.207789			0.0539174	0.094433
		0.78786	0.00306818			0.276226	0.2099
		0.0655482	0.0640403			0.110843	0.0139809
		0.0329701	0.0101736			0.339531	0.0540074
[truncated: 19,624 more rows]

## Sheet: Figure 3a
Figure 3a. Volcano plots showing concentration levels of component CAPs in CondSigs in mESC.
Promoter:
CAP	log2FC	adjusted p-value
mESC_GSM930151_KDM2B	0.572878	2.56927e-81
mESC_GSM2460999_KDM4C	0.477491	2.35421e-92
mESC_GSM1341311_TDG	0.235594	0
mESC_GSM1603269_RXRA	0.0313438	6.00428e-05
mESC_GSM3196078_TET2	0.0611643	2.33585e-08
mESC_GSM2192644_AEBP2	0.0213617	0.13767
mESC_GSM1693794_HEXIM1	0.293204	0
mESC_GSM651192_DPY30	0.203663	2.23612e-138
mESC_GSM1372576_ATRX	0.170683	2.21861e-88
mESC_GSM2142337_FAM60A	0.1897	5.61854e-47
mESC_GSM1399511_SUZ12	-0.344161	2.1137e-57
mESC_GSM1355155_POU5F1	0.266575	7.08532e-101
mESC_GSM687282_KDM1A	0.458973	0
mESC_GSM2417143_SOX2	0.0847913	3.2416e-14
mESC_GSM1563242_RAD23B	0.258429	4.73877e-221
mESC_GSM2123560_NANOG	-0.115915	4.93016e-09
mESC_GSM1208218_KLF5	0.0986977	9.39046e-14
mESC_GSM2588408_KMT2D	0.273086	2.03952e-153
mESC_GSM1258240_ASH2L	0.34183	1.11864e-306
mESC_GSM623989_PRDM14	-0.019888	0.69347
mESC_GSM1499117_ZIC2	0.19013	1.40826e-16
mESC_GSM1335482_HDAC1	0.0800116	2.02303e-18
mESC_GSM1082346_CDK8	0.269338	1.38659e-60
mESC_GSM1816104_TBP	0.0318964	0.13767
mESC_GSM1058995_KDM4B	0.0992894	2.62233e-39
mESC_GSM560350_NIPBL	0.29526	8.55507e-159
mESC_GSM1047939_RARA	0.584466	3.00194e-84
mESC_GSM560345_MED12	0.274655	5.19822e-128
mESC_GSM1082347_CDK9	0.139729	1.09408e-48
mESC_GSM1171648_MYC	0.483057	2.46098e-125
mESC_GSM1335481_TGIF1	0.0733294	3.47104e-10
mESC_GSM1693793_DDX21	1.24057	0
mESC_GSM2111449_NCAPH2	0.866785	1.17413e-149
mESC_GSM1566092_POLR2A	0.272966	6.86518e-62
mESC_GSM2652713_INO80	0.555064	1.59442e-180
mESC_GSM1400980_DPPA2	0.0780483	8.87375e-24
mESC_GSM970524_UTF1	-0.0554049	1.71489e-15
mESC_GSM2577652_MTF2	-0.52382	4.8426e-122
mESC_GSM1003799_HCFC1	0.382292	1.23229e-78
mESC_GSM849935_RBBP5	0.171215	4.75838e-73
mESC_GSM1288311_TCF12	0.197935	1.32474e-24
mESC_GSM2417169_EP300	0.207436	1.37516e-22
mESC_GSM1606384_TGIF2	0.146765	5.75199e-14
mESC_GSM687279_HDAC2	0.165296	6.63316e-48
mESC_GSM1199183_EZH2	0.00371044	0.90505
mESC_GSM2143305_KDM4A	0.200039	2.56567e-133
mESC_GSM2454339_CXXC1	0.183013	4.83312e-18
mESC_GSM1272795_RNF2	-0.23662	2.25747e-13
mESC_GSM2652712_BTAF1	1.21005	0
mESC_GSM1439566_MED1	0.00537912	0.69347
mESC_GSM824840_NCAPD3	0.38176	1.09115e-98
mESC_GSM1246866_CREBBP	0.0340293	0.179708
mESC_GSM1059856_SOX17	-0.121734	0.0129206
mESC_GSM935891_ELL3	0.329435	1.79068e-20
mESC_GSM2111717_RUVBL1	-0.984595	0
mESC_GSM1782923_TCF3	-0.548873	3.69841e-142
mESC_GSM2756661_SUPT6H	-0.122948	1.19825e-12
mESC_GSM515666_CTR9	0.169037	7.81841e-07
mESC_GSM1215219_EHMT2	0.0435407	0.487502
mESC_GSM687285_REST	0.115737	0.0463575
mESC_GSM2808676_SMARCA4	0.000847861	0.949422
mESC_GSM2424701_METTL3	-0.229671	7.05092e-05
mESC_GSM824836_TMPRSS4	0.275045	2.31478e-73
Non-promoter:
CAP	log2FC	adjusted p-value
mESC_GSM2417143_SOX2	0.531196	0
mESC_GSM1335482_HDAC1	0.468193	0
mESC_GSM2417188_ESRRB	0.90331	0
mESC_GSM1355155_POU5F1	0.723749	0
mESC_GSM3196078_TET2	0.482965	0
mESC_GSM3318685_ARID1A	0.527673	0
mESC_GSM687282_KDM1A	0.510748	0
mESC_GSM1563242_RAD23B	0.407504	0
mESC_GSM1208218_KLF5	0.591799	0
mESC_GSM1258240_ASH2L	0.545619	0
mESC_GSM1288311_TCF12	0.170319	4.00764e-21
mESC_GSM1335481_TGIF1	0.397004	0
mESC_GSM1183116_NR0B1	0.37302	1.22216e-45
mESC_GSM1246866_CREBBP	0.64807	7.01369e-147
mESC_GSM560345_MED12	0.52847	0
mESC_GSM1606384_TGIF2	0.120631	4.53541e-09
mESC_GSM1816104_TBP	0.268389	4.59437e-93
mESC_GSM1176677_PRDM4	0.286596	0.00106478
mESC_GSM1439566_MED1	0.491806	7.34224e-291
mESC_GSM2417169_EP300	0.638504	0
mESC_GSM2521510_SS18	0.604446	0
mESC_GSM611192_TET1	0.0404469	9.67811e-16
mESC_GSM2588408_KMT2D	0.401577	0
mESC_GSM1499117_ZIC2	0.554846	4.47423e-192
mESC_GSM935891_ELL3	0.54922	1.87561e-168
mESC_GSM1272795_RNF2	0.614892	1.72836e-49
mESC_GSM2111449_NCAPH2	0.438843	2.73904e-102
mESC_GSM1341311_TDG	0.235256	0
mESC_GSM1400980_DPPA2	0.359871	3.37923e-288
mESC_GSM1047939_RARA	0.306121	2.57536e-54
mESC_GSM970524_UTF1	0.257095	6.87669e-182
mESC_GSM1693794_HEXIM1	0.405324	0
mESC_GSM1693793_DDX21	0.390315	6.51694e-103
mESC_GSM1399511_SUZ12	0.944249	1.5163e-160
mESC_GSM2460999_KDM4C	0.391616	6.44366e-128
mESC_GSM930151_KDM2B	0.487795	1.59506e-96
mESC_GSM2192644_AEBP2	0.692504	1.54985e-197
mESC_GSM2264181_MBD3	0.182169	2.70519e-133
mESC_GSM560350_NIPBL	0.386425	0
mESC_GSM1082347_CDK9	0.33481	0
mESC_GSM1665555_YY1	0.200599	1.63495e-37
mESC_GSM1003799_HCFC1	0.263984	3.81051e-54
mESC_GSM288353_STAT3	0.378754	2.37167e-22
mESC_GSM687279_HDAC2	0.379235	1.71549e-284
mESC_GSM1082346_CDK8	0.603967	1.58644e-216
mESC_GSM859660_KDM5C	0.440465	1.2843e-120
mESC_GSM611196_SIN3A	0.0775046	0.0138169
mESC_GSM849935_RBBP5	0.285502	5.40431e-63
mESC_GSM1706504_KAT5	0.306481	5.12791e-23
mESC_GSM1171650_MAX	0.352587	1.37331e-69
mESC_GSM2142337_FAM60A	0.143753	2.80649e-13
mESC_GSM288349_E2F1	0.349037	4.86908e-29
mESC_GSM651192_DPY30	0.365662	9.71811e-100
mESC_GSM824836_TMPRSS4	0.377482	2.57948e-150
mESC_GSM1499118_CHD4	0.189108	2.91256e-60
mESC_GSM1058995_KDM4B	0.262227	0
mESC_GSM1171648_MYC	0.181697	1.39242e-17
mESC_GSM647224_TP53	1.63252	7.2877e-171
mESC_GSM2037256_BRD4	0.313302	2.27297e-29
mESC_GSM959054_ZNF143	0.129385	0.000470766
mESC_GSM2111721_SAP18	0.494746	1.41181e-41
mESC_GSM937542_STAG2	0.875649	0
mESC_GSM937541_STAG1	0.953565	0
mESC_GSM2123546_CTCF	0.190431	7.72878e-71
mESC_GSM1355157_OTX2	0.339215	0
mESC_GSM1340604_JARID2	0.454878	1.6793e-18
mESC_GSM1917299_PCGF2	0.46828	7.46139e-15
mESC_GSM1199183_EZH2	1.0281	4.29714e-80
mESC_GSM2356586_CBX7	0.252617	4.90273e-06
mESC_GSM1372576_ATRX	0.33558	1.34889e-57
mESC_GSM2756661_SUPT6H	-0.256075	2.57036e-15
mESC_GSM515666_CTR9	0.306567	1.28901e-15
mESC_GSM515665_SUPT5H	0.519043	3.82317e-19
mESC_GSM1566092_POLR2A	0.324303	2.19254e-60
mESC_GSM824840_NCAPD3	0.402705	1.93683e-104
mESC_GSM1370111_NFYA	0.167204	4.67903e-05
mESC_GSM1300940_NSL1	0.286276	2.42287e-05
mESC_GSM2143305_KDM4A	0.197423	4.78907e-20
mESC_GSM1657389_CBX2	0.840967	2.70967e-46
mESC_GSM1463942_CDK7	0.371361	7.47716e-43
mESC_GSM2424701_METTL3	0.112292	0.147479
mESC_GSM1603269_RXRA	0.274216	1.77725e-72
mESC_GSM1603268_FGFR1	0.235147	3.9476e-15
mESC_GSM440256_SETDB1	0.626528	1.50361e-36
mESC_GSM656526_ATF7IP	0.146658	5.05222e-08
mESC_GSM2123560_NANOG	0.569842	3.35535e-290
mESC_GSM2286873_AFF3	0.248984	1.38137e-39
mESC_GSM2065700_SALL4	0.236935	6.22838e-59
mESC_GSM2808654_DPF2	-0.00602968	0.895004
mESC_GSM2808676_SMARCA4	0.326702	4.51921e-67
mESC_GSM1335223_ZFP57	0.25352	5.91442e-25
mESC_GSM915228_KAT8	0.235464	8.50067e-55
mESC_GSM1015514_GATA4	0.109682	2.38592e-26

## Sheet: Figure 3b
Figure 3b. Line charts showing boundary strength around CondSig-positive and -negative CTCF peaks.
CondSig-positive	CondSig-negative
0.0255823	0.020571
0.0245758	0.0212101
0.0263293	0.023457
0.0310231	0.0311019
0.049636	0.0473924
0.10507	0.0818727
0.181797	0.126227
0.277385	0.178589
0.387501	0.234622
0.474436	0.272401
0.492582	0.28432
0.470323	0.272805
0.391874	0.234478
0.280754	0.17687
0.176302	0.123585
0.103072	0.0810423
0.0487275	0.0461477
0.029629	0.0314836
0.0238591	0.0249578
0.0249737	0.0227691
0.0237613	0.0210069

## Sheet: Figure 3c
Figure 3c. Scatter plots showing width comparison of CondSig-positive and -negative domains in mESC.
Promoter:
CAP	Average CondSig-positive domain width (bp)	Average CondSig-negative domain width (bp)	Domain width: (positive - negative) / negative
METTL3	404.249	585.517	-0.309586
SUZ12	1043.16	1314.85	-0.206628
EZH2	664.63	701.796	-0.0529574
SOX17	246.214	245.229	0.00401677
AEBP2	1087.57	1061.75	0.0243176
INO80	3196.85	3078.75	0.0383587
TCF12	4555.12	4255.81	0.0703308
SMARCA4	611.67	570.712	0.071767
RNF2	1137.27	1014.12	0.121427
REST	390.517	347.322	0.124367
DPPA2	1617.27	1416.45	0.141777
KMT2D	1767.55	1485.91	0.18954
CXXC1	678.64	570.484	0.189587
MED1	988.062	826.32	0.195738
POU5F1	1616.99	1345.34	0.201917
UTF1	849.802	702.917	0.208966
ATRX	814.975	670.471	0.215527
EHMT2	299.719	244.776	0.224465
HEXIM1	1303.55	1063.8	0.225375
DDX21	1229.9	996.128	0.234681
NANOG	1343.85	1074.46	0.250719
KLF5	1243.78	970.15	0.28205
SOX2	1511.45	1172.3	0.289304
ZIC2	792.208	613.672	0.290932
NCAPD3	745.254	560.497	0.329632
TMPRSS4	703.106	510.451	0.377421
ASH2L	1170.73	844.672	0.38602
HCFC1	980.22	703.847	0.392661
HDAC1	979.265	696.923	0.405125
RXRA	1528.39	1083.85	0.410149
TBP	1300.56	914.112	0.422755
ELL3	916.09	628.48	0.457627
KDM4A	794.444	543.253	0.462383
CDK9	917.125	620.123	0.478942
HDAC2	543.088	358.365	0.515462
BTAF1	8109.66	5214.08	0.555337
KDM1A	1967.79	1260.88	0.560653
TET2	1101.17	703.708	0.564813
CDK8	622.648	396.83	0.569055
TGIF1	1070.83	677.564	0.580412
KDM4B	988.017	618.253	0.59808
PRDM14	8380.85	5226.87	0.603418
FAM60A	3373.62	2080.43	0.621602
CREBBP	4534.84	2793.61	0.623292
EP300	543.235	331.519	0.638624
TGIF2	4923.99	2987.69	0.648093
NIPBL	907.234	540.257	0.679265
TDG	1334.56	787.911	0.693796
DPY30	857.546	498.633	0.719792
KDM4C	4265.22	2427.39	0.757119
MED12	1197.24	662.995	0.805801
RAD23B	1893.12	1031.73	0.834893
RBBP5	629.574	325.095	0.936583
RUVBL1	79771.6	41100	0.940915
NCAPH2	6497.64	3315.14	0.959989
RARA	8764.58	4338.95	1.01998
MYC	7654.08	3753.66	1.0391
KDM2B	3759.79	1824.54	1.06068
TCF3	29967.6	14500.2	1.06671
CTR9	16082	7523.97	1.13743
POLR2A	3948.61	1695.7	1.3286
MTF2	234375	77298	2.0321
SUPT6H	22874	7469.11	2.06248
Non-promoter:
CAP	Average CondSig-positive domain width (bp)	Average CondSig-negative domain width (bp)	Domain width: (positive - negative) / negative
SAP18	315.002	357.084	-0.117848
NSL1	308.103	346.798	-0.111577
DPF2	392.864	430.237	-0.086867
METTL3	507.405	552.619	-0.0818178
ATF7IP	250.298	260.18	-0.0379841
NFYA	330.291	340.837	-0.0309408
ZNF143	326.62	293.062	0.11451
SETDB1	352.09	314.067	0.121067
KAT5	454.495	393.624	0.154642
ATRX	670.412	545.119	0.229845
PRDM4	461.473	367.254	0.256551
KDM4A	509.936	389.555	0.309021
CDK7	352.434	265.379	0.328039
SIN3A	445.867	332.461	0.341111
AFF3	467.15	346.777	0.347119
CHD4	395.012	291.413	0.355505
SALL4	439.95	318.601	0.380881
MAX	459.543	331.783	0.385069
SS18	672.956	484.903	0.387815
SMARCA4	674.684	484.161	0.393512
STAT3	360.528	257.066	0.40247
BRD4	1617.83	1153.18	0.402928
JARID2	1202.81	856.881	0.403703
SUPT5H	4230.57	2923.1	0.447287
MBD3	745.419	495.292	0.50501
KDM5C	460.895	305.996	0.506214
FGFR1	589.781	374.893	0.573201
GATA4	1173.22	726.664	0.614522
FAM60A	2530.27	1566.26	0.615484
TMPRSS4	553.786	327.675	0.690047
TP53	466.9	275.299	0.695973
RBBP5	425.648	248.049	0.715987
NCAPD3	514.48	296.604	0.73457
YY1	694.71	395.272	0.757548
TET1	1822.96	1035.91	0.759762
ELL3	819.07	458.585	0.78608
DDX21	855.827	478.71	0.787776
E2F1	3281.46	1833.44	0.789783
ARID1A	764.58	425.047	0.798811
KDM4B	852.037	462.517	0.842173
TBP	1117.27	604.217	0.849122
RNF2	840.364	454.359	0.849558
UTF1	1017.38	546.62	0.861222
KMT2D	1492.81	801.398	0.862754
ZFP57	2313.83	1236.33	0.87153
PCGF2	1074.13	573.788	0.87199
HDAC2	621.431	331.014	0.877356
ZIC2	813.684	429.976	0.892396
KAT8	873.758	460.863	0.895915
CBX7	1676.63	880.535	0.904106
OTX2	1074.44	564.066	0.904819
NANOG	1544.06	803.282	0.922191
DPY30	641.913	332.209	0.932255
HCFC1	752.918	387.536	0.942835
POLR2A	2472.26	1272.31	0.943134
EZH2	878.826	445.975	0.970575
TDG	924.719	468.05	0.975686
KDM2B	2403.4	1205.56	0.993603
AEBP2	962.705	477.772	1.01499
STAG2	1204.95	596.193	1.02107
RXRA	1384.41	678.919	1.03914
TET2	829.118	404.081	1.05186
ASH2L	1025.24	498.829	1.0553
TGIF2	2746.53	1334.84	1.05757
NIPBL	767.596	371.451	1.06648
STAG1	1374.25	659.342	1.08428
CTR9	10796.3	5151.86	1.09561
CDK9	791.78	376.255	1.10437
EP300	767.279	361.443	1.12282
NCAPH2	4008.28	1882.28	1.12948
HEXIM1	923.859	433.501	1.13116
MED12	941.832	437.711	1.15172
MED1	989.846	458.104	1.16074
DPPA2	1763.85	810.764	1.17554
KDM4C	2860.54	1304.63	1.1926
CDK8	652.553	296.611	1.20003
TGIF1	919.529	410.429	1.24041
POU5F1	1419.41	625.966	1.26755
ESRRB	1420.32	616.168	1.30509
CTCF	3601.11	1553.89	1.31748
KDM1A	1463.91	631.421	1.31844
HDAC1	820.535	353.026	1.32429
TCF12	3777.62	1619.21	1.333
SOX2	1406.01	601.054	1.33924
KLF5	1149.88	486.349	1.36431
RAD23B	1228.35	500.776	1.45289
RARA	5402.84	2191.29	1.46559
SUZ12	1071.6	426.168	1.51449
NR0B1	3976.98	1563.84	1.54309
CREBBP	3961.76	1492.35	1.65472
MYC	5527.09	1706.75	2.23837
CBX2	1597.67	447.953	2.5666
SUPT6H	12926	2757.66	3.6873

## Sheet: Figure 3d
Figure 3d. Intra-domain chromatin contacts of CondSig-positive or -negative broad domains in mESC.
Statistical significance (promoter)
CondSig-positive vs. CondSig-negative: p-value = 0.024212019355837607
Statistical significance (non-promoter)
CondSig-positive vs. CondSig-negative: p-value = 8.357819657329808e-13
Promoter		Non-promoter
Average chromatin contact per broad domain (CondSig-positive)	Average chromatin contact per broad domain (CondSig-negative)	Average chromatin contact per broad domain (CondSig-positive)	Average chromatin contact per broad domain (CondSig-negative)
27.155	1.40406	2.73204	0.474892
8.24161	1.51859	2.5	0.111111
3.97036	0.92504	2.4011	0.332378
3.77424	2.24946	2.22518	1.08832
3.44961	2.77553	2.15432	1.35606
3.36612	1.30102	2.12972	1.06621
2.87197	1.445	1.94769	0.927729
2.77944	1.88884	1.89007	0.792285
2.73321	1.00673	1.83055	0.774397
2.56962	1.7395	1.73278	0.622003
2.53825	1.38968	1.625	0.6875
2.32805	1.13232	1.60626	0.548961
2.207	1.71296	1.5324	0.602217
2.17277	1.58389	1.5	0.166667
2.09091	1.14706	1.41148	0.796296
1.96365	1.41262	1.40134	0.785823
1.83871	1	1.35484	0.92093
1.72842	1.15734	1.34449	0.887405
1.36871	0.5	1.34091	0.934211
1.34686	1.19492	1.33813	0.30456
1.33769	1.48295	1.27954	0.66967
1.33393	0.913907	1.25	0.333333
1.29314	0.789474	1.20905	1.09964
1.22857	0.88125	1.19825	0.928
1.2234	1.10526	1.19454	0.521186
1.22183	1.37791	1.1875	0.894118
1.20612	1.11494	1.17647	0.407407
1.19355	0.806452	1.17241	0.395833
1.18794	1.21591	1.1413	0.641509
1.16667	0.970149	1.11592	0.484848
1.14095	0.952055	1.0914	0.622093
1.07669	1.0625	1.08612	0.705128
1.06429	1.26846	1.04396	0.697531
1.06324	0.767206	1.02271	0.55643
1	0.542929	1.00249	0.608418
0.959147	0.878755	1	0.818182
0.944444	0.796053	1	0.111111
0.929577	0.716216	0.98374	0.481818
0.870023	0.850467	0.982005	0.557971
0.810241	0.914634	0.921875	0.78125
0.803951	0.515873	0.916667	0.428571
0.798938	0.900875	0.915078	0.421053
0.775309	0.757812	0.892857	0.214286
0.75829	0.632143	0.891738	0.403409
0.748996	1.11321	0.889423	0.230159
0.743243	0.957447	0.884456	0.41886
0.736842	0.285714	0.883978	0.419753
0.724138	0.680723	0.883333	0.409091
0.710526	0.465517	0.874037	0.351378
0.706019	0.845865	0.833333	0.820513
0.702312	0.687898	0.827648	0.476987
0.685714	0.73913	0.818959	0.277409
0.684211	0.307692	0.810651	0.37037
0.658537	0.549505	0.806396	0.345946
0.616667	1	0.785714	0.166667
0.6	0.589744	0.778846	0.514706
0.589066	0.510448	0.770718	0.333333
0.572222	0.479821	0.764706	0.0555556
0.5	0.333333	0.760331	0.204545
0.477404	0.375691	0.757159	0.291262
0.4	0.409091	0.75	0.5
		0.729282	0.486364
		0.712264	0.441257
		0.709302	0.399083
		0.709091	0.22973
		0.670732	0.323529
		0.666667	0.214286
		0.660891	0.281955
		0.654545	0.437288
		0.629125	0.199511
		0.590909	0.462963
		0.583333	0.25
		0.571429	0.470588
		0.552187	0.249048
		0.544118	0.256567
		0.5	0.214286
		0.5	0.0833333
		0.5	0.111111
		0.465909	0.290233
		0.435897	0.188958
		0.358025	0.115974
		0.25	0.111111
		0.214286	0.0774454
		0.2	0.0192308
		0.09375	0.0919811
		0.0625	0.107143
		0	0
		0	0
		0	0
		0	0
		0	0

## Sheet: Figure 3e
Figure 3e. Box plots showing intra-group chromatin contacts between CondSig-positive or -negative domains in mESC.
Statistical significance (promoter)
CondSig-positive vs. CondSig-negative: p-value = 4.07411744805769e-13
Statistical significance (non-promoter)
CondSig-positive vs. CondSig-negative: p-value = 0.0002576563609747413
Promoter		Non-promoter
Fraction of domains with intra-group interactions (CondSig-positive)	Fraction of domains with intra-group interactions (CondSig-negative)	Fraction of domains with intra-group interactions (CondSig-positive)	Fraction of domains with intra-group interactions (CondSig-negative)
0.914074	0.4394	0.947878	1.74384
6.33634	0.764417	0.181305	0.507812
0.973668	0.187166	2.48057	0.895709
0.0666667	0.0311615	0.948683	0.582537
0.44832	0.429277	0.845208	1.09701
1.02747	0.516335	1.70479	1.94222
4.39584	1.09094	2.26645	0.418394
0.319347	0.339004	0.15239	0.21766
1.21988	0.297932	0.0265957	0.012643
0	0	1.90718	0.563313
2.51508	0.916457	0.225694	0.118321
0.938835	0.404094	1.29067	0.289135
0.397853	0.577017	1.93183	0.562031
2.63007	2.37343	1.47594	1.04586
1.13041	0.246051	0.44315	0.233333
0.965353	0.33858	2.02448	0.828796
1.29638	0.157247	0.0295567	0.00761421
1.04329	0.734067	0.163495	0.148153
0.662162	0.195652	1.29211	0.494903
0.572988	0.479556	1.35863	0.325971
0.952678	0.305888	0.25829	0.0246914
0.893766	0.467623	1.30002	0.789258
0.335938	0.344949	2.26365	0.359087
1.92505	0.265823	2.47205	1.81792
2.21089	0.4	0.114778	0.0418089
0.991868	0.117926	0.179666	0.181616
2.56326	1.72528	0.327119	0.190961
0.898537	0.443803	0.608066	0.317547
1.11004	0.26203	1.40308	0.398169
13.6277	1.65034	0.217304	0.130028
0.444	0.50008	0.606406	0.194545
4.40216	0.590734	0.357143	0.338498
30.4401	4.27152	2.30448	0.428095
0.655172	0.241809	0.878287	0.263532
2.29036	0.587407	0.131757	0.0393124
0.290684	0.320897	0.415875	0.155437
0.741861	0.344267	1.51894	0.666128
0.93375	0.673241	0.344037	0.0737746
0.395899	0.118343	0.490776	0.168753
0.045977	0.0469799	0.984851	0.61171
0.523398	0.146277	0.653933	0.238568
2.86846	0.50411	0.0803109	0.0800794
83.8557	3.66457	0.785026	0.207373
1.49214	0.445537	0.24381	0.084788
3.37552	0.464381	0.137066	0.617099
1.05123	0.717184	0.337859	0.141971
6.54647	1.10368	1.3746	0.462434
0.111656	0.479111	0	0
1.12264	0.184681	4.19245	3.62661
4.26778	1.04554	1.06287	0.295117
1.36594	0.359645	0.840753	0.801078
1.08252	0.172951	0.0519802	0.108985
3.81797	2.06078	0.374251	0.0768797
0.759709	0.219656	0.722109	0.175623
0.40653	0.324112	0.379157	0.193728
2.02898	0.37419	0.291071	0.154321
0.105198	0.205238	2.32704	0.622639
0.292827	0.619496	0.869478	0.284991
0.725206	0.394865	1.25847	0.217299
0.689297	0.0639687	0.196319	0.0649106
2.9874	0.443775	0.954822	0.409143
0.422594	0.428228	0.539018	0.0884419
0.469614	0.253318	1.68371	0.565914
		3.61538	0.322615
		0.038961	0.063745
		0.118443	0.338952
		1.19603	0.538241
		0.322204	0.0506608
		1.13237	0.204469
		0.913997	0.0675252
		0.218987	0.0609876
		1.10286	0.20283
		3.1813	0.524282
		1.65612	1.14038
		1.26329	0.766893
		1.2999	0.554123
		0.127877	0.545687
		0.0094518	0.0329295
		0.284227	0.556469
		0.144715	0.00502513
		0.802147	0.520345
		2.61276	0.584413
		0.533191	1.26354
		0.593122	1.47198
		0.161816	0.22503
		0.112661	0.0833846
		0.189123	0.733588
		0.784129	0.991987
		0.707846	0.315754
		3.18262	3.2138
		3.05405	3.24344
		0.0170778	0.0956714
		0.501556	0.592246

## Sheet: Figure 3f
Figure 3f. Box plots showing NP (non-promoter)-P (promoter) chromatin contacts between CondSig-positive or -negative domains in mESC.
Statistical significance
CondSig-positive vs. CondSig-negative: p-value = 2.247026618640401e-17
Fraction of domains with NP-P interactions (CondSig-positive)	Fraction of domains with NP-P interactions (CondSig-negative)
0.5596696097977785	0.2556668133802817
0.7472241498959056	0.0595427
0.5340149429807315	0.0648431
0.2432188065099457	0.315315
0.4488750147249382	0.2868095044679123
0.6329862754377662	0.1293432312609547
0.2248263888888889	0.2334605597964376
0.4562475557293703	0.0466658
0.3629380700912146	0.1129456650440731
0.3910432824618464	0.1557701440557226
0.2247890719164323	0.2074358974358974
0.3131639722863741	0.2861464004839685
0.5065642641459892	0.0655659
0.3939444770611423	0.0898229
0.5485205876267328	0.0563078
0.3694278000921841	0.1298157453936348
0.5153203342618384	0.1278551532033426
0.3463276836158192	0.121343
0.4011375387797311	0.0513802
0.4200923787528868	0.1527078565980167
0.1455516014234875	0.0986805
0.5523198689956332	0.0453773
0.5559729526671675	0.0765446
0.3956659362064767	0.0159959
0.3174109666478236	0.3942507504040637
0.4736615596488208	0.1944145114942528
0.4622730711043873	0.0485309
0.1540647393130714	0.1258419000354484
0.6636167922497309	0.019792
0.2883363707367873	0.0540394
0.6198630136986301	0.1352278294953454
0.2351485148514851	0.1569866757772463
0.435878	0.0662594
0.3555776892430279	0.1392036907030388
0.1856314145470772	0.0427969
0.0552147	0.0197554
0.632487	0.0348571
0.5251182033096926	0.0929886
0.6172161172161172	0.0679686
0.036379	0.2794501304435079
0.4534754915535862	0.0330454
0.5453257790368272	0.0673464
0.5007808433107757	0.1661311376644241
0.5168829356774103	0.0783703
0.5172137710168134	0.1339160839160839
0.2216257668711656	0.1910144108505227
0.5779468911917098	0.0748288
0.1183083511777302	0.3686230248306997
0.4225270479134466	0.3031706168576361
0.5040745052386496	0.0451264
0.632818	0.0516717
0.1210350584307178	0.165707
0.3212062256809338	0.1024757129426512

[truncated: 73 more sheets: Figure 4b, Figure 4c, Figure 4d, Figure 4e, Figure 4f, Figure 4g, Figure 5a, Figure 5b, Figure 5c, Figure 5d, Figure 5e, Figure 5f, Figure S1a, Figure S1b, Figure S2a, Figure S2b, Figure S2c, Figure S2d, Figure S3, Figure S4a …]
